# Supplementary material for: Development and Evaluation of Benzofuran Oxoacetic Acid Compounds as EPAC1 Activators
Source: J Med Chem. 2026 Mar 14;69(6):6706–35. doi: 10.1021/acs.jmedchem.5c02974 (PMC13036782; doi:10.1021/acs.jmedchem.5c02974)
Supplement: Supplementary file 2 [file jm5c02974_si_002.pdb]

TITLE     SWISS-MODEL SERVER (https://swissmodel.expasy.org)
TITLE    2 RPGF3_HUMAN O95398 Rap guanine nucleotide exchange factor 3
EXPDTA    THEORETICAL MODEL (SWISS-MODEL SERVER)
AUTHOR    SWISS-MODEL SERVER (SEE REFERENCE IN JRNL Records)
REVDAT   1   11-NOV-21 1MOD    1       14:57
JRNL        AUTH   A.WATERHOUSE,M.BERTONI,S.BIENERT,G.STUDER,G.TAURIELLO,
JRNL        AUTH 2 R.GUMIENNY,F.T.HEER,T.A.P.DE BEER,C.REMPFER,L.BORDOLI,
JRNL        AUTH 3 R.LEPORE,T.SCHWEDE
JRNL        TITL   SWISS-MODEL: HOMOLOGY MODELLING OF PROTEIN STRUCTURES AND
JRNL        TITL 2 COMPLEXES
JRNL        REF    NUCLEIC.ACIDS.RES..           V.  46 W296  2018
JRNL        PMID   29788355
JRNL        DOI    10.1093/nar/gky427
REMARK   1
REMARK   1 REFERENCE 1
REMARK   1  AUTH   S.BIENERT,A.WATERHOUSE,T.A.P.DE BEER,G.TAURIELLO,G.STUDER,
REMARK   1  AUTH 2 L.BORDOLI,T.SCHWEDE
REMARK   1  TITL   THE SWISS-MODEL REPOSITORY - NEW FEATURES AND FUNCTIONALITY
REMARK   1  REF    NUCLEIC.ACIDS.RES..           V.  45       2017
REMARK   1  REFN                   ISSN 0305-1048
REMARK   1  PMID   27899672
REMARK   1  DOI    10.1093/nar/gkw1132
REMARK   1
REMARK   1 REFERENCE 2
REMARK   1  AUTH   N.GUEX,M.C.PEITSCH,T.SCHWEDE
REMARK   1  TITL   AUTOMATED COMPARATIVE PROTEIN STRUCTURE MODELING WITH
REMARK   1  TITL 2 SWISS-MODEL AND SWISS-PDBVIEWER: A HISTORICAL PERSPECTIVE
REMARK   1  REF    ELECTROPHORESIS               V.  30       2009
REMARK   1  REFN                   ISSN 0173-0835
REMARK   1  PMID   19517507
REMARK   1  DOI    10.1002/elps.200900140
REMARK   1
REMARK   1 REFERENCE 3
REMARK   1  AUTH   G.STUDER,G.TAURIELLO,S.BIENERT,M.BIASINI,N.JOHNER,T.SCHWEDE
REMARK   1  TITL   PROMOD3 - A VERSATILE HOMOLOGY MODELLING TOOLBOX
REMARK   1  REF    PLOS COMP. BIOL.              V.  17       2021
REMARK   1  REFN                   ISSN 
REMARK   1  PMID   33507980
REMARK   1  DOI    https://doi.org/10.1371/journal.pcbi.1008667
REMARK   1
REMARK   1 REFERENCE 4
REMARK   1  AUTH   G.STUDER,C.REMPFER,A.WATERHOUSE,R.GUMIENNY,J.HAAS,T.SCHWEDE
REMARK   1  TITL   QMEANDISCO - DISTANCE CONSTRAINTS APPLIED ON MODEL QUALITY 
REMARK   1  TITL 2 ESTIMATION
REMARK   1  REF    BIOINFORMATICS                V.  36       2020
REMARK   1  REFN                   ISSN 
REMARK   1  PMID   31697312
REMARK   1  DOI    https://doi.org/10.1093/bioinformatics/btz828
REMARK   1
REMARK   1 REFERENCE 5
REMARK   1  AUTH   P.BENKERT,M.BIASINI,T.SCHWEDE
REMARK   1  TITL   TOWARD THE ESTIMATION OF THE ABSOLUTE QUALITY OF INDIVIDUAL
REMARK   1  TITL 2 PROTEIN STRUCTURE MODELS
REMARK   1  REF    BIOINFORMATICS                V.  27       2011
REMARK   1  REFN                   ISSN 1367-4803
REMARK   1  PMID   21134891
REMARK   1  DOI    10.1093/bioinformatics/btq662
REMARK   1
REMARK   1 REFERENCE 6
REMARK   1  AUTH   M.BERTONI,F.KIEFER,M.BIASINI,L.BORDOLI,T.SCHWEDE
REMARK   1  TITL   MODELING PROTEIN QUATERNARY STRUCTURE OF HOMO- AND
REMARK   1  TITL 2 HETERO-OLIGOMERS BEYOND BINARY INTERACTIONS BY HOMOLOGY
REMARK   1  REF    SCI.REP.                      V.   7       2017
REMARK   1  REFN                   ISSN
REMARK   1  PMID   28874689
REMARK   1  DOI    10.1038/s41598-017-09654-8
REMARK   1
REMARK   1 DISCLAIMER
REMARK   1 The SWISS-MODEL SERVER produces theoretical models for proteins.
REMARK   1 The results of any theoretical modelling procedure is
REMARK   1 NON-EXPERIMENTAL and MUST be considered with care. These models may
REMARK   1 contain significant errors. This is especially true for automated
REMARK   1 modeling since there is no human intervention during model
REMARK   1 building. Please read the header section and the logfile carefully
REMARK   1 to know what templates and alignments were used during the model
REMARK   1 building process. All information by the SWISS-MODEL SERVER is
REMARK   1 provided "AS-IS", without any warranty, expressed or implied.
REMARK   2
REMARK   2 COPYRIGHT NOTICE
REMARK   2 This SWISS-MODEL protein model is copyright. It is produced by the
REMARK   2 SWISS-MODEL server, developed by the Computational Structural
REMARK   2 Biology Group at the SIB Swiss Institute of Bioinformatics at the
REMARK   2 Biozentrum, University of Basel (https://swissmodel.expasy.org). This
REMARK   2 model is licensed under the CC BY-SA 4.0 Creative Commons
REMARK   2 Attribution-ShareAlike 4.0 International License
REMARK   2 (https://creativecommons.org/licenses/by-sa/4.0/legalcode), i.e. you
REMARK   2 can copy and redistribute the model in any medium or format,
REMARK   2 transform and build upon the model for any purpose, even
REMARK   2 commercially, under the following terms:
REMARK   2 Attribution - You must give appropriate credit, provide a link to
REMARK   2 the license, and indicate if changes were made. You may do so in any
REMARK   2 reasonable manner, but not in any way that suggests the licensor
REMARK   2 endorses you or your use. When you publish, patent or distribute
REMARK   2 results that were fully or partially based on the model, please cite
REMARK   2 the corresponding papers mentioned under JRNL.
REMARK   2 ShareAlike - If you remix, transform, or build upon the material,
REMARK   2 you must distribute your contributions under the same license as the
REMARK   2 original.
REMARK   2 No additional restrictions - you may not apply legal terms or
REMARK   2 technological measures that legally restrict others from doing
REMARK   2 anything the license permits.
REMARK   2 Find a human-readable summary of (and not a substitute for) the
REMARK   2 CC BY-SA 4.0 license at this link:
REMARK   2 https://creativecommons.org/licenses/by-sa/4.0/
REMARK   3 
REMARK   3 MODEL INFORMATION
REMARK   3  ENGIN   PROMOD3
REMARK   3  VERSN   3.2.0
REMARK   3  OSTAT   monomer
REMARK   3  OSRSN   MONOMER (USER)
REMARK   3  QSPRD   0.000
REMARK   3  GMQE    0.57
REMARK   3  QMNV    4.2.0
REMARK   3  QMNDG   0.74
REMARK   3  MODT    FALSE
REMARK   3 
REMARK   3 TEMPLATE 1
REMARK   3  PDBID   4mgk
REMARK   3  CHAIN   E
REMARK   3  MMCIF   A
REMARK   3  PDBV    2021-10-29
REMARK   3  SMTLE   4mgk.1.A
REMARK   3  SMTLV   2021-11-03
REMARK   3  MTHD    X-RAY DIFFRACTION 2.70 A
REMARK   3  FOUND   HHblits
REMARK   3  GMQE    0.65
REMARK   3  SIM     0.45
REMARK   3  SID     52.71
REMARK   3  OSTAT   monomer
REMARK   3  LIGND   CMP
REMARK   3  ALN A TRG MKVGWPGESCWQVGLAVEDSPALGAPRVGALPDVVPEGTLLNMVLRRMHRPRSCSYQL
REMARK   3  ALN A TRG LLEHQRPSCIQGLRWTPLTNSEESLDFSESLEQASTERVLRAGRQLHRHLLATCPNLI
REMARK   3  ALN A TRG RDRKYHLRLYRQCCSGRELVDGILALGLGVHSRSQVVGICQVLLDEGALCHVKHDWAF
REMARK   3  ALN A TRG QDRDAQFYRFPGPEPEPVRTHEMEEELAEAVALLSQRGPDALLTVALRKPPGQRTDEE
REMARK   3  ALN A TRG LDLIFEELLHIKAVAHLSNSVKRELAAVLLFEPHSKAGTVLFSQGDKGTSWYIIWKGS
REMARK   3  ALN A TRG VNVVTHGKGLVTTLHEGDDFGQLALVNDAPRAATIILREDNCHFLRVDKQDFNRIIKD
REMARK   3  ALN A TRG VEAKTMRLEEHGKVVLVLERASQGAGPSRP-PTPGRNRYTVMSGTPEKILELLLEAMG
REMARK   3  ALN A TRG PDSSAHDPTETFLSDFLLTHRVFMPSAQLCAALLHHFHVEPAGGSEQERSTYVCNKRQ
REMARK   3  ALN A TRG QILRLVSQWVALYGSMLHTDPVATSFLQKLSDLVGRDTRLSNLLREQWPERRRCH-RL
REMARK   3  ALN A TRG ENGCGNASPQMKARNLPVWLPNQDEPLPGSSCAIQVGDKVPYDICRPDHSVLTLQLPV
REMARK   3  ALN A TRG TASVREVMAALAQEDGWTKGQVLVKVNSAGDAIGLQPDARGVATSLGLNERLFVVNPQ
REMARK   3  ALN A TRG EVHELIPHPDQLGPTVGSAEGLDLVSAKDLAGQLTDHDWSLFNSIHQVELIHYVLGPQ
REMARK   3  ALN A TRG HLRDVTTANLERFMRRFNELQYWVATELCLCPVPGPRAQLLRKFIKLAAHLKEQKNLN
REMARK   3  ALN A TRG SFFAVMFGLSNSAISRLAHTWERLPHKVRKLYSALERLLDPSWNHRVYRLALAKLSPP
REMARK   3  ALN A TRG VIPFMPLLLKDMTFIHEGNHTLVENLINFEKMRMMARAARMLHHCRSHNPVPLSPLRS
REMARK   3  ALN A TRG RVSHLHEDSQVARISTCSEQSLSTRSPASTWAYVQQLKVIDNQRELSRLSRELEP
REMARK   3  ALN A TPL ----------------------------------------------------------
REMARK   3  ALN A TPL ----------------------------------------------------------
REMARK   3  ALN A TPL ----------------------------------------------------------
REMARK   3  ALN A TPL --------------------------------------PDAHMRMILRKPPGQRTVDD
REMARK   3  ALN A TPL LEIIYDELLHIKALSHLSTTVKRELAGVLIFESHAKGGTVLFNQGEEGTSWYIILKGS
REMARK   3  ALN A TPL VNVVIYGKGVVCTLHEGDDFGQLALVNDAPRAASIVLREDNCHFLRVDKEDFNRILRD
REMARK   3  ALN A TPL VEANTVRLKEHDQDVLVLEKVPAGNRAANQGNSQPQQKYTVMSGTPEKILEHFLETIR
REMARK   3  ALN A TPL LEPSLNEATDSVLNDFVMMHCVFMPNTQLCPALVAHYHAQPSQGTEQERMDYALNNKR
REMARK   3  ALN A TPL RVIRLVLQWAAMYGDLLQEDDVAMAFLEEFYVSVSDDARMMAAFKEQLPELEKIVKQI
REMARK   3  ALN A TPL SE--DAKAPQKKHKVLLQQFNTGDE-RAQKRQPIRGSDEVLFKVYCIDHTYTTIRVPV
REMARK   3  ALN A TPL AASVKEVISAVADKLGSGEGLIIVKMNSGGEKVVLKSNDVSVFTTLTINGRLFACPRE
REMARK   3  ALN A TPL QFDSLTPLPEQEGPTTGTVGTFELMSSKDLAYQMTTYDWELFNCVHELELIYHTFGRH
REMARK   3  ALN A TPL NF-KKTTANLDLFLRRFNEIQFWVVTEVCLCSQLSKRVQLLKKFIKIAAHCKEYKNLN
REMARK   3  ALN A TPL SFFAIVMGLSNVAVSRLALTWEKLPSKFKKFYAEFESLMDPSRNHRAYRLTAAKLEPP
REMARK   3  ALN A TPL LIPFMPLLIKDMTFTHEGNKTFIDNLVNFEKMRMIANTARTVRYYRS-QPFNPDAAQA
REMARK   3  ALN A TPL -----------------------NKNHQDVRSYVRQLNVIDNQRTLSQMSHRLEP
REMARK   3  ALN A OFF 6
ATOM      1  N   LEU A 217      -2.615   1.695 -82.444  1.00  0.51           N  
ATOM      2  CA  LEU A 217      -2.111   1.296 -81.082  1.00  0.51           C  
ATOM      3  C   LEU A 217      -1.740  -0.173 -80.934  1.00  0.51           C  
ATOM      4  O   LEU A 217      -0.571  -0.508 -80.805  1.00  0.51           O  
ATOM      5  CB  LEU A 217      -3.133   1.754 -80.013  1.00  0.51           C  
ATOM      6  CG  LEU A 217      -2.648   1.597 -78.556  1.00  0.51           C  
ATOM      7  CD1 LEU A 217      -1.367   2.391 -78.270  1.00  0.51           C  
ATOM      8  CD2 LEU A 217      -3.745   2.047 -77.585  1.00  0.51           C  
ATOM      9  N   THR A 218      -2.702  -1.114 -81.016  1.00  0.60           N  
ATOM     10  CA  THR A 218      -2.423  -2.557 -80.979  1.00  0.60           C  
ATOM     11  C   THR A 218      -1.508  -3.033 -82.099  1.00  0.60           C  
ATOM     12  O   THR A 218      -0.591  -3.816 -81.889  1.00  0.60           O  
ATOM     13  CB  THR A 218      -3.700  -3.389 -80.989  1.00  0.60           C  
ATOM     14  OG1 THR A 218      -4.517  -3.071 -82.112  1.00  0.60           O  
ATOM     15  CG2 THR A 218      -4.518  -3.077 -79.728  1.00  0.60           C  
ATOM     16  N   VAL A 219      -1.702  -2.512 -83.324  1.00  0.68           N  
ATOM     17  CA  VAL A 219      -0.789  -2.667 -84.454  1.00  0.68           C  
ATOM     18  C   VAL A 219       0.621  -2.125 -84.181  1.00  0.68           C  
ATOM     19  O   VAL A 219       1.617  -2.766 -84.495  1.00  0.68           O  
ATOM     20  CB  VAL A 219      -1.381  -1.996 -85.691  1.00  0.68           C  
ATOM     21  CG1 VAL A 219      -0.440  -2.107 -86.905  1.00  0.68           C  
ATOM     22  CG2 VAL A 219      -2.730  -2.656 -86.039  1.00  0.68           C  
ATOM     23  N   ALA A 220       0.740  -0.948 -83.534  1.00  0.80           N  
ATOM     24  CA  ALA A 220       2.004  -0.329 -83.157  1.00  0.80           C  
ATOM     25  C   ALA A 220       2.834  -1.167 -82.191  1.00  0.80           C  
ATOM     26  O   ALA A 220       4.036  -1.365 -82.351  1.00  0.80           O  
ATOM     27  CB  ALA A 220       1.707   1.039 -82.518  1.00  0.80           C  
ATOM     28  N   LEU A 221       2.166  -1.745 -81.179  1.00  0.77           N  
ATOM     29  CA  LEU A 221       2.778  -2.632 -80.211  1.00  0.77           C  
ATOM     30  C   LEU A 221       3.033  -4.038 -80.759  1.00  0.77           C  
ATOM     31  O   LEU A 221       3.792  -4.818 -80.189  1.00  0.77           O  
ATOM     32  CB  LEU A 221       1.863  -2.733 -78.973  1.00  0.77           C  
ATOM     33  CG  LEU A 221       1.828  -1.482 -78.080  1.00  0.77           C  
ATOM     34  CD1 LEU A 221       0.549  -1.451 -77.233  1.00  0.77           C  
ATOM     35  CD2 LEU A 221       3.059  -1.444 -77.168  1.00  0.77           C  
ATOM     36  N   ARG A 222       2.420  -4.408 -81.896  1.00  0.67           N  
ATOM     37  CA  ARG A 222       2.730  -5.644 -82.602  1.00  0.67           C  
ATOM     38  C   ARG A 222       3.934  -5.526 -83.526  1.00  0.67           C  
ATOM     39  O   ARG A 222       4.514  -6.534 -83.924  1.00  0.67           O  
ATOM     40  CB  ARG A 222       1.524  -6.089 -83.462  1.00  0.67           C  
ATOM     41  CG  ARG A 222       0.478  -6.931 -82.707  1.00  0.67           C  
ATOM     42  CD  ARG A 222      -0.879  -6.864 -83.406  1.00  0.67           C  
ATOM     43  NE  ARG A 222      -1.812  -7.832 -82.746  1.00  0.67           N  
ATOM     44  CZ  ARG A 222      -3.146  -7.730 -82.824  1.00  0.67           C  
ATOM     45  NH1 ARG A 222      -3.739  -6.626 -83.269  1.00  0.67           N  
ATOM     46  NH2 ARG A 222      -3.904  -8.759 -82.463  1.00  0.67           N  
ATOM     47  N   LYS A 223       4.358  -4.298 -83.887  1.00  0.72           N  
ATOM     48  CA  LYS A 223       5.555  -4.086 -84.679  1.00  0.72           C  
ATOM     49  C   LYS A 223       6.820  -4.586 -83.975  1.00  0.72           C  
ATOM     50  O   LYS A 223       6.966  -4.347 -82.768  1.00  0.72           O  
ATOM     51  CB  LYS A 223       5.764  -2.598 -85.039  1.00  0.72           C  
ATOM     52  CG  LYS A 223       4.795  -2.069 -86.102  1.00  0.72           C  
ATOM     53  CD  LYS A 223       5.036  -0.579 -86.378  1.00  0.72           C  
ATOM     54  CE  LYS A 223       4.130  -0.044 -87.483  1.00  0.72           C  
ATOM     55  NZ  LYS A 223       4.314   1.411 -87.600  1.00  0.72           N  
ATOM     56  N   PRO A 224       7.753  -5.254 -84.667  1.00  0.74           N  
ATOM     57  CA  PRO A 224       9.057  -5.627 -84.128  1.00  0.74           C  
ATOM     58  C   PRO A 224       9.851  -4.476 -83.524  1.00  0.74           C  
ATOM     59  O   PRO A 224       9.633  -3.343 -83.966  1.00  0.74           O  
ATOM     60  CB  PRO A 224       9.798  -6.230 -85.333  1.00  0.74           C  
ATOM     61  CG  PRO A 224       8.689  -6.767 -86.234  1.00  0.74           C  
ATOM     62  CD  PRO A 224       7.571  -5.752 -86.035  1.00  0.74           C  
ATOM     63  N   PRO A 225      10.773  -4.699 -82.585  1.00  0.73           N  
ATOM     64  CA  PRO A 225      11.604  -3.658 -81.978  1.00  0.73           C  
ATOM     65  C   PRO A 225      12.232  -2.663 -82.931  1.00  0.73           C  
ATOM     66  O   PRO A 225      12.112  -1.457 -82.738  1.00  0.73           O  
ATOM     67  CB  PRO A 225      12.661  -4.450 -81.195  1.00  0.73           C  
ATOM     68  CG  PRO A 225      11.933  -5.728 -80.778  1.00  0.73           C  
ATOM     69  CD  PRO A 225      11.006  -6.009 -81.958  1.00  0.73           C  
ATOM     70  N   GLY A 226      12.871  -3.163 -84.005  1.00  0.71           N  
ATOM     71  CA  GLY A 226      13.592  -2.351 -84.979  1.00  0.71           C  
ATOM     72  C   GLY A 226      12.753  -1.854 -86.125  1.00  0.71           C  
ATOM     73  O   GLY A 226      13.286  -1.495 -87.168  1.00  0.71           O  
ATOM     74  N   GLN A 227      11.415  -1.863 -85.986  1.00  0.71           N  
ATOM     75  CA  GLN A 227      10.517  -1.413 -87.040  1.00  0.71           C  
ATOM     76  C   GLN A 227       9.554  -0.329 -86.564  1.00  0.71           C  
ATOM     77  O   GLN A 227       8.721   0.196 -87.305  1.00  0.71           O  
ATOM     78  CB  GLN A 227       9.708  -2.634 -87.530  1.00  0.71           C  
ATOM     79  CG  GLN A 227       9.077  -2.457 -88.928  1.00  0.71           C  
ATOM     80  CD  GLN A 227       8.074  -3.570 -89.206  1.00  0.71           C  
ATOM     81  OE1 GLN A 227       6.861  -3.368 -89.180  1.00  0.71           O  
ATOM     82  NE2 GLN A 227       8.592  -4.796 -89.449  1.00  0.71           N  
ATOM     83  N   ARG A 228       9.645   0.065 -85.287  1.00  0.71           N  
ATOM     84  CA  ARG A 228       8.793   1.098 -84.744  1.00  0.71           C  
ATOM     85  C   ARG A 228       9.353   2.475 -85.063  1.00  0.71           C  
ATOM     86  O   ARG A 228      10.558   2.699 -85.049  1.00  0.71           O  
ATOM     87  CB  ARG A 228       8.625   0.917 -83.221  1.00  0.71           C  
ATOM     88  CG  ARG A 228       7.915  -0.391 -82.825  1.00  0.71           C  
ATOM     89  CD  ARG A 228       8.012  -0.683 -81.325  1.00  0.71           C  
ATOM     90  NE  ARG A 228       7.335  -1.986 -81.101  1.00  0.71           N  
ATOM     91  CZ  ARG A 228       7.044  -2.499 -79.905  1.00  0.71           C  
ATOM     92  NH1 ARG A 228       7.301  -1.902 -78.747  1.00  0.71           N  
ATOM     93  NH2 ARG A 228       6.459  -3.687 -79.871  1.00  0.71           N  
ATOM     94  N   THR A 229       8.476   3.442 -85.395  1.00  0.75           N  
ATOM     95  CA  THR A 229       8.897   4.799 -85.720  1.00  0.75           C  
ATOM     96  C   THR A 229       9.078   5.595 -84.441  1.00  0.75           C  
ATOM     97  O   THR A 229       8.603   5.188 -83.381  1.00  0.75           O  
ATOM     98  CB  THR A 229       7.928   5.553 -86.653  1.00  0.75           C  
ATOM     99  OG1 THR A 229       6.733   5.962 -85.996  1.00  0.75           O  
ATOM    100  CG2 THR A 229       7.481   4.638 -87.804  1.00  0.75           C  
ATOM    101  N   ASP A 230       9.725   6.772 -84.510  1.00  0.72           N  
ATOM    102  CA  ASP A 230       9.877   7.673 -83.376  1.00  0.72           C  
ATOM    103  C   ASP A 230       8.533   8.084 -82.760  1.00  0.72           C  
ATOM    104  O   ASP A 230       8.319   7.984 -81.557  1.00  0.72           O  
ATOM    105  CB  ASP A 230      10.658   8.930 -83.834  1.00  0.72           C  
ATOM    106  CG  ASP A 230      12.075   8.582 -84.267  1.00  0.72           C  
ATOM    107  OD1 ASP A 230      12.546   7.458 -83.963  1.00  0.72           O  
ATOM    108  OD2 ASP A 230      12.686   9.438 -84.954  1.00  0.72           O  
ATOM    109  N   GLU A 231       7.543   8.443 -83.602  1.00  0.69           N  
ATOM    110  CA  GLU A 231       6.176   8.702 -83.175  1.00  0.69           C  
ATOM    111  C   GLU A 231       5.467   7.512 -82.514  1.00  0.69           C  
ATOM    112  O   GLU A 231       4.765   7.672 -81.516  1.00  0.69           O  
ATOM    113  CB  GLU A 231       5.330   9.204 -84.367  1.00  0.69           C  
ATOM    114  CG  GLU A 231       5.802  10.570 -84.930  1.00  0.69           C  
ATOM    115  CD  GLU A 231       5.009  11.027 -86.155  1.00  0.69           C  
ATOM    116  OE1 GLU A 231       4.235  10.207 -86.712  1.00  0.69           O  
ATOM    117  OE2 GLU A 231       5.205  12.203 -86.556  1.00  0.69           O  
ATOM    118  N   GLU A 232       5.659   6.270 -83.021  1.00  0.74           N  
ATOM    119  CA  GLU A 232       5.188   5.054 -82.359  1.00  0.74           C  
ATOM    120  C   GLU A 232       5.812   4.873 -80.975  1.00  0.74           C  
ATOM    121  O   GLU A 232       5.129   4.570 -80.001  1.00  0.74           O  
ATOM    122  CB  GLU A 232       5.513   3.771 -83.182  1.00  0.74           C  
ATOM    123  CG  GLU A 232       4.871   3.712 -84.590  1.00  0.74           C  
ATOM    124  CD  GLU A 232       3.444   3.190 -84.584  1.00  0.74           C  
ATOM    125  OE1 GLU A 232       2.592   3.712 -83.832  1.00  0.74           O  
ATOM    126  OE2 GLU A 232       3.196   2.240 -85.382  1.00  0.74           O  
ATOM    127  N   LEU A 233       7.137   5.099 -80.842  1.00  0.76           N  
ATOM    128  CA  LEU A 233       7.859   5.040 -79.574  1.00  0.76           C  
ATOM    129  C   LEU A 233       7.342   6.042 -78.549  1.00  0.76           C  
ATOM    130  O   LEU A 233       7.075   5.676 -77.401  1.00  0.76           O  
ATOM    131  CB  LEU A 233       9.372   5.323 -79.819  1.00  0.76           C  
ATOM    132  CG  LEU A 233      10.315   4.122 -80.062  1.00  0.76           C  
ATOM    133  CD1 LEU A 233       9.608   2.833 -80.477  1.00  0.76           C  
ATOM    134  CD2 LEU A 233      11.363   4.483 -81.125  1.00  0.76           C  
ATOM    135  N   ASP A 234       7.138   7.308 -78.952  1.00  0.73           N  
ATOM    136  CA  ASP A 234       6.584   8.343 -78.100  1.00  0.73           C  
ATOM    137  C   ASP A 234       5.160   8.047 -77.615  1.00  0.73           C  
ATOM    138  O   ASP A 234       4.882   8.085 -76.416  1.00  0.73           O  
ATOM    139  CB  ASP A 234       6.608   9.681 -78.873  1.00  0.73           C  
ATOM    140  CG  ASP A 234       8.029  10.189 -79.073  1.00  0.73           C  
ATOM    141  OD1 ASP A 234       8.950   9.737 -78.343  1.00  0.73           O  
ATOM    142  OD2 ASP A 234       8.191  11.077 -79.947  1.00  0.73           O  
ATOM    143  N   LEU A 235       4.239   7.650 -78.523  1.00  0.72           N  
ATOM    144  CA  LEU A 235       2.880   7.256 -78.161  1.00  0.72           C  
ATOM    145  C   LEU A 235       2.809   6.024 -77.260  1.00  0.72           C  
ATOM    146  O   LEU A 235       2.023   5.967 -76.319  1.00  0.72           O  
ATOM    147  CB  LEU A 235       1.987   7.037 -79.412  1.00  0.72           C  
ATOM    148  CG  LEU A 235       1.720   8.312 -80.242  1.00  0.72           C  
ATOM    149  CD1 LEU A 235       1.018   7.961 -81.563  1.00  0.72           C  
ATOM    150  CD2 LEU A 235       0.894   9.352 -79.474  1.00  0.72           C  
ATOM    151  N   ILE A 236       3.658   4.995 -77.486  1.00  0.77           N  
ATOM    152  CA  ILE A 236       3.766   3.858 -76.571  1.00  0.77           C  
ATOM    153  C   ILE A 236       4.222   4.288 -75.183  1.00  0.77           C  
ATOM    154  O   ILE A 236       3.649   3.865 -74.181  1.00  0.77           O  
ATOM    155  CB  ILE A 236       4.686   2.756 -77.112  1.00  0.77           C  
ATOM    156  CG1 ILE A 236       4.055   2.091 -78.356  1.00  0.77           C  
ATOM    157  CG2 ILE A 236       4.965   1.683 -76.033  1.00  0.77           C  
ATOM    158  CD1 ILE A 236       5.051   1.237 -79.150  1.00  0.77           C  
ATOM    159  N   PHE A 237       5.237   5.172 -75.075  1.00  0.76           N  
ATOM    160  CA  PHE A 237       5.784   5.624 -73.801  1.00  0.76           C  
ATOM    161  C   PHE A 237       4.748   6.293 -72.900  1.00  0.76           C  
ATOM    162  O   PHE A 237       4.706   6.033 -71.698  1.00  0.76           O  
ATOM    163  CB  PHE A 237       7.010   6.548 -74.049  1.00  0.76           C  
ATOM    164  CG  PHE A 237       7.644   7.053 -72.776  1.00  0.76           C  
ATOM    165  CD1 PHE A 237       7.320   8.336 -72.306  1.00  0.76           C  
ATOM    166  CD2 PHE A 237       8.539   6.264 -72.038  1.00  0.76           C  
ATOM    167  CE1 PHE A 237       7.875   8.825 -71.118  1.00  0.76           C  
ATOM    168  CE2 PHE A 237       9.113   6.759 -70.858  1.00  0.76           C  
ATOM    169  CZ  PHE A 237       8.778   8.037 -70.395  1.00  0.76           C  
ATOM    170  N   GLU A 238       3.855   7.122 -73.472  1.00  0.70           N  
ATOM    171  CA  GLU A 238       2.756   7.747 -72.754  1.00  0.70           C  
ATOM    172  C   GLU A 238       1.811   6.748 -72.089  1.00  0.70           C  
ATOM    173  O   GLU A 238       1.469   6.890 -70.919  1.00  0.70           O  
ATOM    174  CB  GLU A 238       1.961   8.661 -73.716  1.00  0.70           C  
ATOM    175  CG  GLU A 238       2.772   9.898 -74.179  1.00  0.70           C  
ATOM    176  CD  GLU A 238       2.018  10.824 -75.137  1.00  0.70           C  
ATOM    177  OE1 GLU A 238       0.952  10.429 -75.667  1.00  0.70           O  
ATOM    178  OE2 GLU A 238       2.525  11.959 -75.337  1.00  0.70           O  
ATOM    179  N   GLU A 239       1.443   5.666 -72.796  1.00  0.70           N  
ATOM    180  CA  GLU A 239       0.657   4.563 -72.261  1.00  0.70           C  
ATOM    181  C   GLU A 239       1.364   3.749 -71.172  1.00  0.70           C  
ATOM    182  O   GLU A 239       0.756   3.231 -70.234  1.00  0.70           O  
ATOM    183  CB  GLU A 239       0.218   3.615 -73.397  1.00  0.70           C  
ATOM    184  CG  GLU A 239      -0.581   4.313 -74.526  1.00  0.70           C  
ATOM    185  CD  GLU A 239      -1.964   4.800 -74.096  1.00  0.70           C  
ATOM    186  OE1 GLU A 239      -2.740   3.965 -73.564  1.00  0.70           O  
ATOM    187  OE2 GLU A 239      -2.277   5.988 -74.355  1.00  0.70           O  
ATOM    188  N   LEU A 240       2.711   3.618 -71.236  1.00  0.76           N  
ATOM    189  CA  LEU A 240       3.486   2.914 -70.219  1.00  0.76           C  
ATOM    190  C   LEU A 240       3.459   3.616 -68.869  1.00  0.76           C  
ATOM    191  O   LEU A 240       3.584   2.995 -67.819  1.00  0.76           O  
ATOM    192  CB  LEU A 240       4.972   2.689 -70.611  1.00  0.76           C  
ATOM    193  CG  LEU A 240       5.210   1.957 -71.945  1.00  0.76           C  
ATOM    194  CD1 LEU A 240       6.703   1.693 -72.171  1.00  0.76           C  
ATOM    195  CD2 LEU A 240       4.405   0.660 -72.074  1.00  0.76           C  
ATOM    196  N   LEU A 241       3.236   4.939 -68.850  1.00  0.73           N  
ATOM    197  CA  LEU A 241       3.094   5.725 -67.634  1.00  0.73           C  
ATOM    198  C   LEU A 241       1.798   5.423 -66.878  1.00  0.73           C  
ATOM    199  O   LEU A 241       1.679   5.727 -65.693  1.00  0.73           O  
ATOM    200  CB  LEU A 241       3.177   7.237 -67.977  1.00  0.73           C  
ATOM    201  CG  LEU A 241       4.588   7.873 -67.995  1.00  0.73           C  
ATOM    202  CD1 LEU A 241       5.714   6.953 -68.481  1.00  0.73           C  
ATOM    203  CD2 LEU A 241       4.570   9.136 -68.867  1.00  0.73           C  
ATOM    204  N   HIS A 242       0.811   4.768 -67.521  1.00  0.67           N  
ATOM    205  CA  HIS A 242      -0.417   4.347 -66.862  1.00  0.67           C  
ATOM    206  C   HIS A 242      -0.372   2.921 -66.329  1.00  0.67           C  
ATOM    207  O   HIS A 242      -1.288   2.468 -65.641  1.00  0.67           O  
ATOM    208  CB  HIS A 242      -1.591   4.413 -67.856  1.00  0.67           C  
ATOM    209  CG  HIS A 242      -1.774   5.787 -68.420  1.00  0.67           C  
ATOM    210  ND1 HIS A 242      -1.663   5.958 -69.778  1.00  0.67           N  
ATOM    211  CD2 HIS A 242      -2.018   6.979 -67.818  1.00  0.67           C  
ATOM    212  CE1 HIS A 242      -1.835   7.242 -69.993  1.00  0.67           C  
ATOM    213  NE2 HIS A 242      -2.056   7.914 -68.834  1.00  0.67           N  
ATOM    214  N   ILE A 243       0.713   2.172 -66.591  1.00  0.75           N  
ATOM    215  CA  ILE A 243       0.865   0.807 -66.113  1.00  0.75           C  
ATOM    216  C   ILE A 243       1.563   0.811 -64.758  1.00  0.75           C  
ATOM    217  O   ILE A 243       2.701   1.240 -64.597  1.00  0.75           O  
ATOM    218  CB  ILE A 243       1.631  -0.060 -67.112  1.00  0.75           C  
ATOM    219  CG1 ILE A 243       0.853  -0.199 -68.437  1.00  0.75           C  
ATOM    220  CG2 ILE A 243       1.949  -1.453 -66.520  1.00  0.75           C  
ATOM    221  CD1 ILE A 243       1.713  -0.735 -69.586  1.00  0.75           C  
ATOM    222  N   LYS A 244       0.899   0.295 -63.703  1.00  0.70           N  
ATOM    223  CA  LYS A 244       1.468   0.310 -62.358  1.00  0.70           C  
ATOM    224  C   LYS A 244       2.646  -0.633 -62.168  1.00  0.70           C  
ATOM    225  O   LYS A 244       3.523  -0.378 -61.351  1.00  0.70           O  
ATOM    226  CB  LYS A 244       0.394   0.067 -61.265  1.00  0.70           C  
ATOM    227  CG  LYS A 244      -0.275   1.382 -60.829  1.00  0.70           C  
ATOM    228  CD  LYS A 244      -1.314   1.222 -59.705  1.00  0.70           C  
ATOM    229  CE  LYS A 244      -2.697   0.803 -60.210  1.00  0.70           C  
ATOM    230  NZ  LYS A 244      -3.659   0.780 -59.085  1.00  0.70           N  
ATOM    231  N   ALA A 245       2.734  -1.700 -62.980  1.00  0.80           N  
ATOM    232  CA  ALA A 245       3.835  -2.642 -62.951  1.00  0.80           C  
ATOM    233  C   ALA A 245       5.162  -2.066 -63.429  1.00  0.80           C  
ATOM    234  O   ALA A 245       6.215  -2.638 -63.204  1.00  0.80           O  
ATOM    235  CB  ALA A 245       3.463  -3.856 -63.819  1.00  0.80           C  
ATOM    236  N   VAL A 246       5.142  -0.899 -64.100  1.00  0.77           N  
ATOM    237  CA  VAL A 246       6.352  -0.245 -64.575  1.00  0.77           C  
ATOM    238  C   VAL A 246       6.545   1.106 -63.906  1.00  0.77           C  
ATOM    239  O   VAL A 246       7.402   1.912 -64.284  1.00  0.77           O  
ATOM    240  CB  VAL A 246       6.323  -0.043 -66.089  1.00  0.77           C  
ATOM    241  CG1 VAL A 246       6.191  -1.401 -66.806  1.00  0.77           C  
ATOM    242  CG2 VAL A 246       5.175   0.884 -66.498  1.00  0.77           C  
ATOM    243  N   ALA A 247       5.735   1.426 -62.881  1.00  0.76           N  
ATOM    244  CA  ALA A 247       5.759   2.717 -62.223  1.00  0.76           C  
ATOM    245  C   ALA A 247       7.059   3.007 -61.480  1.00  0.76           C  
ATOM    246  O   ALA A 247       7.594   4.111 -61.568  1.00  0.76           O  
ATOM    247  CB  ALA A 247       4.526   2.894 -61.320  1.00  0.76           C  
ATOM    248  N   HIS A 248       7.623   1.994 -60.802  1.00  0.72           N  
ATOM    249  CA  HIS A 248       8.855   2.071 -60.031  1.00  0.72           C  
ATOM    250  C   HIS A 248      10.123   2.191 -60.866  1.00  0.72           C  
ATOM    251  O   HIS A 248      11.166   2.639 -60.394  1.00  0.72           O  
ATOM    252  CB  HIS A 248       8.993   0.807 -59.146  1.00  0.72           C  
ATOM    253  CG  HIS A 248       9.146  -0.462 -59.925  1.00  0.72           C  
ATOM    254  ND1 HIS A 248       8.105  -0.858 -60.744  1.00  0.72           N  
ATOM    255  CD2 HIS A 248      10.188  -1.327 -60.016  1.00  0.72           C  
ATOM    256  CE1 HIS A 248       8.533  -1.967 -61.317  1.00  0.72           C  
ATOM    257  NE2 HIS A 248       9.783  -2.283 -60.909  1.00  0.72           N  
ATOM    258  N   LEU A 249      10.062   1.778 -62.141  1.00  0.75           N  
ATOM    259  CA  LEU A 249      11.150   1.887 -63.089  1.00  0.75           C  
ATOM    260  C   LEU A 249      11.505   3.319 -63.467  1.00  0.75           C  
ATOM    261  O   LEU A 249      10.665   4.217 -63.499  1.00  0.75           O  
ATOM    262  CB  LEU A 249      10.844   1.086 -64.371  1.00  0.75           C  
ATOM    263  CG  LEU A 249      10.676  -0.427 -64.140  1.00  0.75           C  
ATOM    264  CD1 LEU A 249      10.082  -1.085 -65.390  1.00  0.75           C  
ATOM    265  CD2 LEU A 249      11.996  -1.108 -63.759  1.00  0.75           C  
ATOM    266  N   SER A 250      12.780   3.579 -63.799  1.00  0.77           N  
ATOM    267  CA  SER A 250      13.235   4.899 -64.211  1.00  0.77           C  
ATOM    268  C   SER A 250      12.719   5.338 -65.579  1.00  0.77           C  
ATOM    269  O   SER A 250      12.219   4.546 -66.379  1.00  0.77           O  
ATOM    270  CB  SER A 250      14.786   5.015 -64.184  1.00  0.77           C  
ATOM    271  OG  SER A 250      15.406   4.256 -65.227  1.00  0.77           O  
ATOM    272  N   ASN A 251      12.847   6.645 -65.897  1.00  0.74           N  
ATOM    273  CA  ASN A 251      12.513   7.184 -67.209  1.00  0.74           C  
ATOM    274  C   ASN A 251      13.321   6.549 -68.329  1.00  0.74           C  
ATOM    275  O   ASN A 251      12.784   6.264 -69.394  1.00  0.74           O  
ATOM    276  CB  ASN A 251      12.733   8.720 -67.266  1.00  0.74           C  
ATOM    277  CG  ASN A 251      11.663   9.432 -66.446  1.00  0.74           C  
ATOM    278  OD1 ASN A 251      10.626   8.867 -66.109  1.00  0.74           O  
ATOM    279  ND2 ASN A 251      11.916  10.721 -66.119  1.00  0.74           N  
ATOM    280  N   SER A 252      14.626   6.296 -68.102  1.00  0.74           N  
ATOM    281  CA  SER A 252      15.506   5.632 -69.057  1.00  0.74           C  
ATOM    282  C   SER A 252      15.051   4.233 -69.429  1.00  0.74           C  
ATOM    283  O   SER A 252      14.854   3.930 -70.602  1.00  0.74           O  
ATOM    284  CB  SER A 252      16.946   5.517 -68.495  1.00  0.74           C  
ATOM    285  OG  SER A 252      17.437   6.813 -68.145  1.00  0.74           O  
ATOM    286  N   VAL A 253      14.763   3.391 -68.413  1.00  0.79           N  
ATOM    287  CA  VAL A 253      14.278   2.027 -68.595  1.00  0.79           C  
ATOM    288  C   VAL A 253      12.928   1.977 -69.299  1.00  0.79           C  
ATOM    289  O   VAL A 253      12.690   1.189 -70.212  1.00  0.79           O  
ATOM    290  CB  VAL A 253      14.202   1.311 -67.243  1.00  0.79           C  
ATOM    291  CG1 VAL A 253      13.489  -0.047 -67.361  1.00  0.79           C  
ATOM    292  CG2 VAL A 253      15.633   1.092 -66.723  1.00  0.79           C  
ATOM    293  N   LYS A 254      11.988   2.864 -68.918  1.00  0.78           N  
ATOM    294  CA  LYS A 254      10.674   2.916 -69.536  1.00  0.78           C  
ATOM    295  C   LYS A 254      10.671   3.243 -71.034  1.00  0.78           C  
ATOM    296  O   LYS A 254       9.891   2.678 -71.797  1.00  0.78           O  
ATOM    297  CB  LYS A 254       9.726   3.871 -68.767  1.00  0.78           C  
ATOM    298  CG  LYS A 254       9.097   3.246 -67.509  1.00  0.78           C  
ATOM    299  CD  LYS A 254       7.878   4.044 -67.011  1.00  0.78           C  
ATOM    300  CE  LYS A 254       8.175   5.148 -65.987  1.00  0.78           C  
ATOM    301  NZ  LYS A 254       8.256   4.592 -64.624  1.00  0.78           N  
ATOM    302  N   ARG A 255      11.538   4.151 -71.523  1.00  0.73           N  
ATOM    303  CA  ARG A 255      11.623   4.414 -72.959  1.00  0.73           C  
ATOM    304  C   ARG A 255      12.404   3.374 -73.752  1.00  0.73           C  
ATOM    305  O   ARG A 255      12.147   3.179 -74.938  1.00  0.73           O  
ATOM    306  CB  ARG A 255      12.087   5.857 -73.270  1.00  0.73           C  
ATOM    307  CG  ARG A 255      13.365   6.315 -72.551  1.00  0.73           C  
ATOM    308  CD  ARG A 255      13.351   7.804 -72.188  1.00  0.73           C  
ATOM    309  NE  ARG A 255      13.924   8.561 -73.344  1.00  0.73           N  
ATOM    310  CZ  ARG A 255      14.987   9.373 -73.268  1.00  0.73           C  
ATOM    311  NH1 ARG A 255      15.616   9.622 -72.122  1.00  0.73           N  
ATOM    312  NH2 ARG A 255      15.433   9.951 -74.379  1.00  0.73           N  
ATOM    313  N   GLU A 256      13.303   2.606 -73.110  1.00  0.78           N  
ATOM    314  CA  GLU A 256      13.831   1.367 -73.671  1.00  0.78           C  
ATOM    315  C   GLU A 256      12.748   0.309 -73.872  1.00  0.78           C  
ATOM    316  O   GLU A 256      12.648  -0.328 -74.920  1.00  0.78           O  
ATOM    317  CB  GLU A 256      14.970   0.832 -72.776  1.00  0.78           C  
ATOM    318  CG  GLU A 256      16.328   1.483 -73.127  1.00  0.78           C  
ATOM    319  CD  GLU A 256      17.421   1.224 -72.093  1.00  0.78           C  
ATOM    320  OE1 GLU A 256      17.113   0.701 -70.994  1.00  0.78           O  
ATOM    321  OE2 GLU A 256      18.592   1.541 -72.427  1.00  0.78           O  
ATOM    322  N   LEU A 257      11.842   0.158 -72.887  1.00  0.83           N  
ATOM    323  CA  LEU A 257      10.660  -0.687 -72.979  1.00  0.83           C  
ATOM    324  C   LEU A 257       9.673  -0.327 -74.079  1.00  0.83           C  
ATOM    325  O   LEU A 257       9.044  -1.205 -74.670  1.00  0.83           O  
ATOM    326  CB  LEU A 257       9.918  -0.759 -71.626  1.00  0.83           C  
ATOM    327  CG  LEU A 257      10.684  -1.535 -70.545  1.00  0.83           C  
ATOM    328  CD1 LEU A 257       9.953  -1.452 -69.198  1.00  0.83           C  
ATOM    329  CD2 LEU A 257      10.890  -2.996 -70.947  1.00  0.83           C  
ATOM    330  N   ALA A 258       9.533   0.962 -74.431  1.00  0.84           N  
ATOM    331  CA  ALA A 258       8.685   1.430 -75.516  1.00  0.84           C  
ATOM    332  C   ALA A 258       9.010   0.814 -76.876  1.00  0.84           C  
ATOM    333  O   ALA A 258       8.141   0.556 -77.711  1.00  0.84           O  
ATOM    334  CB  ALA A 258       8.762   2.962 -75.582  1.00  0.84           C  
ATOM    335  N   ALA A 259      10.290   0.490 -77.113  1.00  0.82           N  
ATOM    336  CA  ALA A 259      10.712  -0.178 -78.320  1.00  0.82           C  
ATOM    337  C   ALA A 259      10.825  -1.690 -78.170  1.00  0.82           C  
ATOM    338  O   ALA A 259      11.300  -2.366 -79.072  1.00  0.82           O  
ATOM    339  CB  ALA A 259      12.061   0.413 -78.750  1.00  0.82           C  
ATOM    340  N   VAL A 260      10.363  -2.265 -77.044  1.00  0.81           N  
ATOM    341  CA  VAL A 260      10.597  -3.678 -76.742  1.00  0.81           C  
ATOM    342  C   VAL A 260       9.339  -4.436 -76.349  1.00  0.81           C  
ATOM    343  O   VAL A 260       9.187  -5.613 -76.663  1.00  0.81           O  
ATOM    344  CB  VAL A 260      11.680  -3.772 -75.661  1.00  0.81           C  
ATOM    345  CG1 VAL A 260      11.454  -4.869 -74.602  1.00  0.81           C  
ATOM    346  CG2 VAL A 260      13.014  -3.987 -76.391  1.00  0.81           C  
ATOM    347  N   LEU A 261       8.365  -3.782 -75.690  1.00  0.83           N  
ATOM    348  CA  LEU A 261       7.097  -4.396 -75.323  1.00  0.83           C  
ATOM    349  C   LEU A 261       6.229  -4.818 -76.503  1.00  0.83           C  
ATOM    350  O   LEU A 261       5.734  -3.984 -77.260  1.00  0.83           O  
ATOM    351  CB  LEU A 261       6.291  -3.436 -74.418  1.00  0.83           C  
ATOM    352  CG  LEU A 261       6.772  -3.438 -72.957  1.00  0.83           C  
ATOM    353  CD1 LEU A 261       6.435  -2.116 -72.270  1.00  0.83           C  
ATOM    354  CD2 LEU A 261       6.150  -4.596 -72.172  1.00  0.83           C  
ATOM    355  N   LEU A 262       6.021  -6.135 -76.679  1.00  0.83           N  
ATOM    356  CA  LEU A 262       5.178  -6.703 -77.717  1.00  0.83           C  
ATOM    357  C   LEU A 262       3.761  -6.928 -77.207  1.00  0.83           C  
ATOM    358  O   LEU A 262       3.545  -7.365 -76.079  1.00  0.83           O  
ATOM    359  CB  LEU A 262       5.741  -8.047 -78.261  1.00  0.83           C  
ATOM    360  CG  LEU A 262       7.092  -7.941 -79.006  1.00  0.83           C  
ATOM    361  CD1 LEU A 262       7.658  -9.326 -79.326  1.00  0.83           C  
ATOM    362  CD2 LEU A 262       6.983  -7.159 -80.318  1.00  0.83           C  
ATOM    363  N   PHE A 263       2.739  -6.631 -78.032  1.00  0.81           N  
ATOM    364  CA  PHE A 263       1.349  -6.924 -77.706  1.00  0.81           C  
ATOM    365  C   PHE A 263       0.968  -8.345 -78.108  1.00  0.81           C  
ATOM    366  O   PHE A 263       1.161  -8.760 -79.252  1.00  0.81           O  
ATOM    367  CB  PHE A 263       0.411  -5.905 -78.407  1.00  0.81           C  
ATOM    368  CG  PHE A 263      -1.053  -6.088 -78.113  1.00  0.81           C  
ATOM    369  CD1 PHE A 263      -1.639  -5.450 -77.009  1.00  0.81           C  
ATOM    370  CD2 PHE A 263      -1.854  -6.881 -78.950  1.00  0.81           C  
ATOM    371  CE1 PHE A 263      -3.006  -5.600 -76.744  1.00  0.81           C  
ATOM    372  CE2 PHE A 263      -3.216  -7.050 -78.676  1.00  0.81           C  
ATOM    373  CZ  PHE A 263      -3.794  -6.405 -77.577  1.00  0.81           C  
ATOM    374  N   GLU A 264       0.379  -9.109 -77.167  1.00  0.80           N  
ATOM    375  CA  GLU A 264      -0.047 -10.475 -77.400  1.00  0.80           C  
ATOM    376  C   GLU A 264      -1.506 -10.715 -76.991  1.00  0.80           C  
ATOM    377  O   GLU A 264      -1.853 -10.452 -75.838  1.00  0.80           O  
ATOM    378  CB  GLU A 264       0.845 -11.460 -76.615  1.00  0.80           C  
ATOM    379  CG  GLU A 264       0.706 -12.918 -77.115  1.00  0.80           C  
ATOM    380  CD  GLU A 264       1.601 -13.886 -76.356  1.00  0.80           C  
ATOM    381  OE1 GLU A 264       1.091 -14.921 -75.865  1.00  0.80           O  
ATOM    382  OE2 GLU A 264       2.824 -13.605 -76.280  1.00  0.80           O  
ATOM    383  N   PRO A 265      -2.390 -11.207 -77.862  1.00  0.81           N  
ATOM    384  CA  PRO A 265      -3.768 -11.482 -77.479  1.00  0.81           C  
ATOM    385  C   PRO A 265      -4.108 -12.950 -77.645  1.00  0.81           C  
ATOM    386  O   PRO A 265      -3.580 -13.633 -78.520  1.00  0.81           O  
ATOM    387  CB  PRO A 265      -4.579 -10.646 -78.468  1.00  0.81           C  
ATOM    388  CG  PRO A 265      -3.741 -10.649 -79.746  1.00  0.81           C  
ATOM    389  CD  PRO A 265      -2.301 -10.902 -79.289  1.00  0.81           C  
ATOM    390  N   HIS A 266      -5.024 -13.451 -76.803  1.00  0.76           N  
ATOM    391  CA  HIS A 266      -5.559 -14.794 -76.939  1.00  0.76           C  
ATOM    392  C   HIS A 266      -7.056 -14.806 -76.700  1.00  0.76           C  
ATOM    393  O   HIS A 266      -7.555 -14.348 -75.674  1.00  0.76           O  
ATOM    394  CB  HIS A 266      -4.914 -15.761 -75.938  1.00  0.76           C  
ATOM    395  CG  HIS A 266      -3.481 -16.030 -76.244  1.00  0.76           C  
ATOM    396  ND1 HIS A 266      -3.139 -17.106 -77.042  1.00  0.76           N  
ATOM    397  CD2 HIS A 266      -2.376 -15.342 -75.871  1.00  0.76           C  
ATOM    398  CE1 HIS A 266      -1.821 -17.044 -77.137  1.00  0.76           C  
ATOM    399  NE2 HIS A 266      -1.314 -15.997 -76.445  1.00  0.76           N  
ATOM    400  N   SER A 267      -7.831 -15.330 -77.669  1.00  0.78           N  
ATOM    401  CA  SER A 267      -9.286 -15.273 -77.620  1.00  0.78           C  
ATOM    402  C   SER A 267      -9.969 -16.205 -76.637  1.00  0.78           C  
ATOM    403  O   SER A 267     -10.912 -15.811 -75.967  1.00  0.78           O  
ATOM    404  CB  SER A 267      -9.942 -15.544 -78.998  1.00  0.78           C  
ATOM    405  OG  SER A 267      -9.358 -14.735 -80.013  1.00  0.78           O  
ATOM    406  N   LYS A 268      -9.537 -17.475 -76.547  1.00  0.74           N  
ATOM    407  CA  LYS A 268     -10.291 -18.520 -75.868  1.00  0.74           C  
ATOM    408  C   LYS A 268      -9.875 -18.672 -74.413  1.00  0.74           C  
ATOM    409  O   LYS A 268      -8.686 -18.780 -74.108  1.00  0.74           O  
ATOM    410  CB  LYS A 268     -10.072 -19.899 -76.564  1.00  0.74           C  
ATOM    411  CG  LYS A 268     -10.279 -19.904 -78.091  1.00  0.74           C  
ATOM    412  CD  LYS A 268      -9.951 -21.271 -78.722  1.00  0.74           C  
ATOM    413  CE  LYS A 268      -9.548 -21.198 -80.199  1.00  0.74           C  
ATOM    414  NZ  LYS A 268     -10.640 -20.622 -81.020  1.00  0.74           N  
ATOM    415  N   ALA A 269     -10.843 -18.734 -73.475  1.00  0.81           N  
ATOM    416  CA  ALA A 269     -10.572 -19.185 -72.124  1.00  0.81           C  
ATOM    417  C   ALA A 269     -10.022 -20.613 -72.082  1.00  0.81           C  
ATOM    418  O   ALA A 269     -10.350 -21.462 -72.909  1.00  0.81           O  
ATOM    419  CB  ALA A 269     -11.826 -19.085 -71.244  1.00  0.81           C  
ATOM    420  N   GLY A 270      -9.116 -20.906 -71.133  1.00  0.84           N  
ATOM    421  CA  GLY A 270      -8.475 -22.212 -71.028  1.00  0.84           C  
ATOM    422  C   GLY A 270      -7.268 -22.428 -71.906  1.00  0.84           C  
ATOM    423  O   GLY A 270      -6.586 -23.441 -71.777  1.00  0.84           O  
ATOM    424  N   THR A 271      -6.916 -21.470 -72.789  1.00  0.82           N  
ATOM    425  CA  THR A 271      -5.654 -21.496 -73.532  1.00  0.82           C  
ATOM    426  C   THR A 271      -4.460 -21.419 -72.595  1.00  0.82           C  
ATOM    427  O   THR A 271      -4.411 -20.605 -71.670  1.00  0.82           O  
ATOM    428  CB  THR A 271      -5.529 -20.389 -74.579  1.00  0.82           C  
ATOM    429  OG1 THR A 271      -6.632 -20.438 -75.473  1.00  0.82           O  
ATOM    430  CG2 THR A 271      -4.273 -20.547 -75.449  1.00  0.82           C  
ATOM    431  N   VAL A 272      -3.457 -22.289 -72.808  1.00  0.86           N  
ATOM    432  CA  VAL A 272      -2.266 -22.366 -71.982  1.00  0.86           C  
ATOM    433  C   VAL A 272      -1.194 -21.449 -72.538  1.00  0.86           C  
ATOM    434  O   VAL A 272      -0.801 -21.562 -73.695  1.00  0.86           O  
ATOM    435  CB  VAL A 272      -1.718 -23.788 -71.902  1.00  0.86           C  
ATOM    436  CG1 VAL A 272      -0.540 -23.856 -70.913  1.00  0.86           C  
ATOM    437  CG2 VAL A 272      -2.835 -24.752 -71.461  1.00  0.86           C  
ATOM    438  N   LEU A 273      -0.703 -20.496 -71.725  1.00  0.88           N  
ATOM    439  CA  LEU A 273       0.329 -19.560 -72.137  1.00  0.88           C  
ATOM    440  C   LEU A 273       1.719 -20.186 -72.152  1.00  0.88           C  
ATOM    441  O   LEU A 273       2.500 -20.018 -73.083  1.00  0.88           O  
ATOM    442  CB  LEU A 273       0.311 -18.325 -71.204  1.00  0.88           C  
ATOM    443  CG  LEU A 273       0.481 -16.981 -71.933  1.00  0.88           C  
ATOM    444  CD1 LEU A 273      -0.764 -16.614 -72.748  1.00  0.88           C  
ATOM    445  CD2 LEU A 273       0.756 -15.872 -70.918  1.00  0.88           C  
ATOM    446  N   PHE A 274       2.036 -20.960 -71.096  1.00  0.87           N  
ATOM    447  CA  PHE A 274       3.224 -21.786 -71.027  1.00  0.87           C  
ATOM    448  C   PHE A 274       3.032 -22.851 -69.965  1.00  0.87           C  
ATOM    449  O   PHE A 274       2.223 -22.700 -69.047  1.00  0.87           O  
ATOM    450  CB  PHE A 274       4.551 -20.998 -70.808  1.00  0.87           C  
ATOM    451  CG  PHE A 274       4.512 -20.031 -69.656  1.00  0.87           C  
ATOM    452  CD1 PHE A 274       4.581 -20.487 -68.330  1.00  0.87           C  
ATOM    453  CD2 PHE A 274       4.452 -18.648 -69.899  1.00  0.87           C  
ATOM    454  CE1 PHE A 274       4.581 -19.582 -67.264  1.00  0.87           C  
ATOM    455  CE2 PHE A 274       4.466 -17.739 -68.834  1.00  0.87           C  
ATOM    456  CZ  PHE A 274       4.540 -18.207 -67.517  1.00  0.87           C  
ATOM    457  N   SER A 275       3.782 -23.960 -70.068  1.00  0.85           N  
ATOM    458  CA  SER A 275       3.729 -25.068 -69.128  1.00  0.85           C  
ATOM    459  C   SER A 275       4.785 -24.954 -68.047  1.00  0.85           C  
ATOM    460  O   SER A 275       5.893 -24.477 -68.268  1.00  0.85           O  
ATOM    461  CB  SER A 275       3.990 -26.416 -69.844  1.00  0.85           C  
ATOM    462  OG  SER A 275       2.903 -26.757 -70.705  1.00  0.85           O  
ATOM    463  N   GLN A 276       4.491 -25.432 -66.824  1.00  0.84           N  
ATOM    464  CA  GLN A 276       5.509 -25.715 -65.825  1.00  0.84           C  
ATOM    465  C   GLN A 276       6.527 -26.747 -66.297  1.00  0.84           C  
ATOM    466  O   GLN A 276       6.173 -27.775 -66.870  1.00  0.84           O  
ATOM    467  CB  GLN A 276       4.845 -26.223 -64.532  1.00  0.84           C  
ATOM    468  CG  GLN A 276       5.809 -26.485 -63.350  1.00  0.84           C  
ATOM    469  CD  GLN A 276       5.117 -27.076 -62.123  1.00  0.84           C  
ATOM    470  OE1 GLN A 276       5.696 -27.795 -61.315  1.00  0.84           O  
ATOM    471  NE2 GLN A 276       3.821 -26.728 -61.962  1.00  0.84           N  
ATOM    472  N   GLY A 277       7.826 -26.477 -66.070  1.00  0.83           N  
ATOM    473  CA  GLY A 277       8.916 -27.331 -66.532  1.00  0.83           C  
ATOM    474  C   GLY A 277       9.470 -26.930 -67.872  1.00  0.83           C  
ATOM    475  O   GLY A 277      10.531 -27.399 -68.277  1.00  0.83           O  
ATOM    476  N   ASP A 278       8.786 -26.018 -68.580  1.00  0.79           N  
ATOM    477  CA  ASP A 278       9.289 -25.357 -69.768  1.00  0.79           C  
ATOM    478  C   ASP A 278      10.397 -24.349 -69.449  1.00  0.79           C  
ATOM    479  O   ASP A 278      10.460 -23.795 -68.353  1.00  0.79           O  
ATOM    480  CB  ASP A 278       8.106 -24.683 -70.498  1.00  0.79           C  
ATOM    481  CG  ASP A 278       8.496 -24.158 -71.864  1.00  0.79           C  
ATOM    482  OD1 ASP A 278       9.384 -24.786 -72.497  1.00  0.79           O  
ATOM    483  OD2 ASP A 278       7.935 -23.103 -72.248  1.00  0.79           O  
ATOM    484  N   LYS A 279      11.309 -24.069 -70.399  1.00  0.76           N  
ATOM    485  CA  LYS A 279      12.314 -23.032 -70.225  1.00  0.76           C  
ATOM    486  C   LYS A 279      11.732 -21.645 -70.479  1.00  0.76           C  
ATOM    487  O   LYS A 279      11.117 -21.366 -71.501  1.00  0.76           O  
ATOM    488  CB  LYS A 279      13.559 -23.226 -71.130  1.00  0.76           C  
ATOM    489  CG  LYS A 279      14.454 -24.404 -70.712  1.00  0.76           C  
ATOM    490  CD  LYS A 279      15.729 -24.518 -71.570  1.00  0.76           C  
ATOM    491  CE  LYS A 279      16.629 -25.670 -71.114  1.00  0.76           C  
ATOM    492  NZ  LYS A 279      17.851 -25.741 -71.946  1.00  0.76           N  
ATOM    493  N   GLY A 280      11.907 -20.701 -69.531  1.00  0.84           N  
ATOM    494  CA  GLY A 280      11.301 -19.383 -69.680  1.00  0.84           C  
ATOM    495  C   GLY A 280      11.944 -18.468 -70.686  1.00  0.84           C  
ATOM    496  O   GLY A 280      13.129 -18.144 -70.610  1.00  0.84           O  
ATOM    497  N   THR A 281      11.134 -17.973 -71.635  1.00  0.80           N  
ATOM    498  CA  THR A 281      11.580 -17.079 -72.695  1.00  0.80           C  
ATOM    499  C   THR A 281      10.988 -15.693 -72.624  1.00  0.80           C  
ATOM    500  O   THR A 281      11.445 -14.806 -73.336  1.00  0.80           O  
ATOM    501  CB  THR A 281      11.203 -17.632 -74.059  1.00  0.80           C  
ATOM    502  OG1 THR A 281       9.863 -18.114 -74.035  1.00  0.80           O  
ATOM    503  CG2 THR A 281      12.123 -18.824 -74.352  1.00  0.80           C  
ATOM    504  N   SER A 282       9.998 -15.447 -71.748  1.00  0.85           N  
ATOM    505  CA  SER A 282       9.273 -14.179 -71.778  1.00  0.85           C  
ATOM    506  C   SER A 282       8.709 -13.776 -70.413  1.00  0.85           C  
ATOM    507  O   SER A 282       8.376 -14.629 -69.578  1.00  0.85           O  
ATOM    508  CB  SER A 282       8.060 -14.206 -72.759  1.00  0.85           C  
ATOM    509  OG  SER A 282       8.387 -14.559 -74.100  1.00  0.85           O  
ATOM    510  N   TRP A 283       8.565 -12.450 -70.176  1.00  0.82           N  
ATOM    511  CA  TRP A 283       7.902 -11.836 -69.029  1.00  0.82           C  
ATOM    512  C   TRP A 283       6.640 -11.155 -69.525  1.00  0.82           C  
ATOM    513  O   TRP A 283       6.634 -10.566 -70.606  1.00  0.82           O  
ATOM    514  CB  TRP A 283       8.807 -10.775 -68.342  1.00  0.82           C  
ATOM    515  CG  TRP A 283       8.238 -10.051 -67.121  1.00  0.82           C  
ATOM    516  CD1 TRP A 283       7.806 -10.583 -65.938  1.00  0.82           C  
ATOM    517  CD2 TRP A 283       8.070  -8.623 -67.004  1.00  0.82           C  
ATOM    518  NE1 TRP A 283       7.410  -9.583 -65.083  1.00  0.82           N  
ATOM    519  CE2 TRP A 283       7.569  -8.376 -65.707  1.00  0.82           C  
ATOM    520  CE3 TRP A 283       8.301  -7.572 -67.891  1.00  0.82           C  
ATOM    521  CZ2 TRP A 283       7.305  -7.086 -65.273  1.00  0.82           C  
ATOM    522  CZ3 TRP A 283       8.010  -6.268 -67.458  1.00  0.82           C  
ATOM    523  CH2 TRP A 283       7.536  -6.026 -66.160  1.00  0.82           C  
ATOM    524  N   TYR A 284       5.534 -11.264 -68.766  1.00  0.86           N  
ATOM    525  CA  TYR A 284       4.221 -10.847 -69.223  1.00  0.86           C  
ATOM    526  C   TYR A 284       3.555  -9.898 -68.245  1.00  0.86           C  
ATOM    527  O   TYR A 284       3.621 -10.100 -67.038  1.00  0.86           O  
ATOM    528  CB  TYR A 284       3.254 -12.050 -69.344  1.00  0.86           C  
ATOM    529  CG  TYR A 284       3.644 -13.011 -70.427  1.00  0.86           C  
ATOM    530  CD1 TYR A 284       4.601 -14.010 -70.180  1.00  0.86           C  
ATOM    531  CD2 TYR A 284       3.004 -12.973 -71.677  1.00  0.86           C  
ATOM    532  CE1 TYR A 284       4.916 -14.948 -71.170  1.00  0.86           C  
ATOM    533  CE2 TYR A 284       3.308 -13.921 -72.664  1.00  0.86           C  
ATOM    534  CZ  TYR A 284       4.261 -14.910 -72.405  1.00  0.86           C  
ATOM    535  OH  TYR A 284       4.561 -15.871 -73.384  1.00  0.86           O  
ATOM    536  N   ILE A 285       2.850  -8.871 -68.758  1.00  0.85           N  
ATOM    537  CA  ILE A 285       2.004  -7.965 -67.988  1.00  0.85           C  
ATOM    538  C   ILE A 285       0.580  -8.108 -68.507  1.00  0.85           C  
ATOM    539  O   ILE A 285       0.345  -8.100 -69.716  1.00  0.85           O  
ATOM    540  CB  ILE A 285       2.442  -6.503 -68.135  1.00  0.85           C  
ATOM    541  CG1 ILE A 285       3.863  -6.293 -67.564  1.00  0.85           C  
ATOM    542  CG2 ILE A 285       1.432  -5.546 -67.457  1.00  0.85           C  
ATOM    543  CD1 ILE A 285       4.466  -4.928 -67.915  1.00  0.85           C  
ATOM    544  N   ILE A 286      -0.424  -8.250 -67.618  1.00  0.84           N  
ATOM    545  CA  ILE A 286      -1.821  -8.413 -68.010  1.00  0.84           C  
ATOM    546  C   ILE A 286      -2.502  -7.068 -68.238  1.00  0.84           C  
ATOM    547  O   ILE A 286      -2.641  -6.254 -67.327  1.00  0.84           O  
ATOM    548  CB  ILE A 286      -2.616  -9.214 -66.977  1.00  0.84           C  
ATOM    549  CG1 ILE A 286      -1.921 -10.562 -66.686  1.00  0.84           C  
ATOM    550  CG2 ILE A 286      -4.070  -9.434 -67.459  1.00  0.84           C  
ATOM    551  CD1 ILE A 286      -2.469 -11.297 -65.461  1.00  0.84           C  
ATOM    552  N   TRP A 287      -2.956  -6.800 -69.480  1.00  0.80           N  
ATOM    553  CA  TRP A 287      -3.727  -5.606 -69.801  1.00  0.80           C  
ATOM    554  C   TRP A 287      -5.221  -5.814 -69.614  1.00  0.80           C  
ATOM    555  O   TRP A 287      -5.934  -4.957 -69.113  1.00  0.80           O  
ATOM    556  CB  TRP A 287      -3.456  -5.171 -71.267  1.00  0.80           C  
ATOM    557  CG  TRP A 287      -4.178  -3.910 -71.716  1.00  0.80           C  
ATOM    558  CD1 TRP A 287      -5.321  -3.787 -72.459  1.00  0.80           C  
ATOM    559  CD2 TRP A 287      -3.792  -2.573 -71.345  1.00  0.80           C  
ATOM    560  NE1 TRP A 287      -5.664  -2.458 -72.603  1.00  0.80           N  
ATOM    561  CE2 TRP A 287      -4.730  -1.702 -71.921  1.00  0.80           C  
ATOM    562  CE3 TRP A 287      -2.734  -2.097 -70.570  1.00  0.80           C  
ATOM    563  CZ2 TRP A 287      -4.630  -0.325 -71.747  1.00  0.80           C  
ATOM    564  CZ3 TRP A 287      -2.633  -0.708 -70.392  1.00  0.80           C  
ATOM    565  CH2 TRP A 287      -3.562   0.165 -70.976  1.00  0.80           C  
ATOM    566  N   LYS A 288      -5.738  -6.972 -70.049  1.00  0.80           N  
ATOM    567  CA  LYS A 288      -7.155  -7.251 -69.970  1.00  0.80           C  
ATOM    568  C   LYS A 288      -7.340  -8.714 -69.683  1.00  0.80           C  
ATOM    569  O   LYS A 288      -6.715  -9.566 -70.314  1.00  0.80           O  
ATOM    570  CB  LYS A 288      -7.886  -6.877 -71.290  1.00  0.80           C  
ATOM    571  CG  LYS A 288      -9.393  -7.195 -71.312  1.00  0.80           C  
ATOM    572  CD  LYS A 288     -10.103  -6.642 -72.559  1.00  0.80           C  
ATOM    573  CE  LYS A 288     -11.517  -7.198 -72.751  1.00  0.80           C  
ATOM    574  NZ  LYS A 288     -11.467  -8.619 -73.156  1.00  0.80           N  
ATOM    575  N   GLY A 289      -8.228  -9.025 -68.723  1.00  0.86           N  
ATOM    576  CA  GLY A 289      -8.597 -10.387 -68.390  1.00  0.86           C  
ATOM    577  C   GLY A 289      -7.845 -10.912 -67.213  1.00  0.86           C  
ATOM    578  O   GLY A 289      -7.326 -10.172 -66.379  1.00  0.86           O  
ATOM    579  N   SER A 290      -7.772 -12.242 -67.109  1.00  0.85           N  
ATOM    580  CA  SER A 290      -7.194 -12.856 -65.940  1.00  0.85           C  
ATOM    581  C   SER A 290      -6.656 -14.236 -66.265  1.00  0.85           C  
ATOM    582  O   SER A 290      -7.026 -14.867 -67.261  1.00  0.85           O  
ATOM    583  CB  SER A 290      -8.165 -12.868 -64.746  1.00  0.85           C  
ATOM    584  OG  SER A 290      -9.358 -13.582 -65.059  1.00  0.85           O  
ATOM    585  N   VAL A 291      -5.708 -14.733 -65.446  1.00  0.86           N  
ATOM    586  CA  VAL A 291      -5.077 -16.029 -65.662  1.00  0.86           C  
ATOM    587  C   VAL A 291      -5.023 -16.808 -64.363  1.00  0.86           C  
ATOM    588  O   VAL A 291      -5.051 -16.266 -63.258  1.00  0.86           O  
ATOM    589  CB  VAL A 291      -3.667 -15.995 -66.275  1.00  0.86           C  
ATOM    590  CG1 VAL A 291      -3.709 -15.463 -67.718  1.00  0.86           C  
ATOM    591  CG2 VAL A 291      -2.702 -15.161 -65.422  1.00  0.86           C  
ATOM    592  N   ASN A 292      -4.945 -18.140 -64.485  1.00  0.86           N  
ATOM    593  CA  ASN A 292      -4.817 -19.064 -63.384  1.00  0.86           C  
ATOM    594  C   ASN A 292      -3.367 -19.522 -63.293  1.00  0.86           C  
ATOM    595  O   ASN A 292      -2.779 -19.955 -64.285  1.00  0.86           O  
ATOM    596  CB  ASN A 292      -5.690 -20.324 -63.638  1.00  0.86           C  
ATOM    597  CG  ASN A 292      -7.183 -20.097 -63.406  1.00  0.86           C  
ATOM    598  OD1 ASN A 292      -7.684 -19.088 -62.912  1.00  0.86           O  
ATOM    599  ND2 ASN A 292      -7.970 -21.143 -63.760  1.00  0.86           N  
ATOM    600  N   VAL A 293      -2.770 -19.461 -62.088  1.00  0.86           N  
ATOM    601  CA  VAL A 293      -1.449 -20.012 -61.827  1.00  0.86           C  
ATOM    602  C   VAL A 293      -1.613 -21.449 -61.360  1.00  0.86           C  
ATOM    603  O   VAL A 293      -2.237 -21.709 -60.330  1.00  0.86           O  
ATOM    604  CB  VAL A 293      -0.696 -19.219 -60.761  1.00  0.86           C  
ATOM    605  CG1 VAL A 293       0.750 -19.725 -60.622  1.00  0.86           C  
ATOM    606  CG2 VAL A 293      -0.692 -17.720 -61.115  1.00  0.86           C  
ATOM    607  N   VAL A 294      -1.090 -22.431 -62.121  1.00  0.88           N  
ATOM    608  CA  VAL A 294      -1.328 -23.843 -61.846  1.00  0.88           C  
ATOM    609  C   VAL A 294      -0.034 -24.567 -61.529  1.00  0.88           C  
ATOM    610  O   VAL A 294       0.916 -24.586 -62.318  1.00  0.88           O  
ATOM    611  CB  VAL A 294      -2.063 -24.550 -62.988  1.00  0.88           C  
ATOM    612  CG1 VAL A 294      -2.282 -26.050 -62.698  1.00  0.88           C  
ATOM    613  CG2 VAL A 294      -3.423 -23.860 -63.204  1.00  0.88           C  
ATOM    614  N   THR A 295       0.015 -25.224 -60.354  1.00  0.89           N  
ATOM    615  CA  THR A 295       1.191 -25.949 -59.886  1.00  0.89           C  
ATOM    616  C   THR A 295       0.844 -27.424 -59.810  1.00  0.89           C  
ATOM    617  O   THR A 295      -0.225 -27.813 -59.335  1.00  0.89           O  
ATOM    618  CB  THR A 295       1.733 -25.468 -58.539  1.00  0.89           C  
ATOM    619  OG1 THR A 295       2.105 -24.103 -58.599  1.00  0.89           O  
ATOM    620  CG2 THR A 295       3.009 -26.203 -58.119  1.00  0.89           C  
ATOM    621  N   HIS A 296       1.715 -28.328 -60.323  1.00  0.84           N  
ATOM    622  CA  HIS A 296       1.454 -29.758 -60.331  1.00  0.84           C  
ATOM    623  C   HIS A 296       1.280 -30.322 -58.924  1.00  0.84           C  
ATOM    624  O   HIS A 296       2.068 -30.058 -58.022  1.00  0.84           O  
ATOM    625  CB  HIS A 296       2.566 -30.556 -61.059  1.00  0.84           C  
ATOM    626  CG  HIS A 296       2.873 -30.096 -62.457  1.00  0.84           C  
ATOM    627  ND1 HIS A 296       4.147 -30.300 -62.943  1.00  0.84           N  
ATOM    628  CD2 HIS A 296       2.119 -29.453 -63.388  1.00  0.84           C  
ATOM    629  CE1 HIS A 296       4.160 -29.768 -64.144  1.00  0.84           C  
ATOM    630  NE2 HIS A 296       2.951 -29.244 -64.470  1.00  0.84           N  
ATOM    631  N   GLY A 297       0.197 -31.091 -58.693  1.00  0.86           N  
ATOM    632  CA  GLY A 297      -0.133 -31.618 -57.369  1.00  0.86           C  
ATOM    633  C   GLY A 297      -0.863 -30.666 -56.459  1.00  0.86           C  
ATOM    634  O   GLY A 297      -1.242 -31.049 -55.358  1.00  0.86           O  
ATOM    635  N   LYS A 298      -1.114 -29.419 -56.902  1.00  0.84           N  
ATOM    636  CA  LYS A 298      -1.922 -28.470 -56.150  1.00  0.84           C  
ATOM    637  C   LYS A 298      -3.076 -27.920 -56.970  1.00  0.84           C  
ATOM    638  O   LYS A 298      -4.068 -27.447 -56.423  1.00  0.84           O  
ATOM    639  CB  LYS A 298      -1.083 -27.258 -55.680  1.00  0.84           C  
ATOM    640  CG  LYS A 298       0.075 -27.611 -54.738  1.00  0.84           C  
ATOM    641  CD  LYS A 298       0.647 -26.339 -54.093  1.00  0.84           C  
ATOM    642  CE  LYS A 298       2.122 -26.452 -53.723  1.00  0.84           C  
ATOM    643  NZ  LYS A 298       2.638 -25.138 -53.317  1.00  0.84           N  
ATOM    644  N   GLY A 299      -3.000 -27.985 -58.316  1.00  0.88           N  
ATOM    645  CA  GLY A 299      -3.996 -27.354 -59.176  1.00  0.88           C  
ATOM    646  C   GLY A 299      -3.862 -25.850 -59.218  1.00  0.88           C  
ATOM    647  O   GLY A 299      -2.755 -25.316 -59.213  1.00  0.88           O  
ATOM    648  N   LEU A 300      -4.996 -25.125 -59.310  1.00  0.85           N  
ATOM    649  CA  LEU A 300      -5.026 -23.668 -59.265  1.00  0.85           C  
ATOM    650  C   LEU A 300      -4.587 -23.126 -57.902  1.00  0.85           C  
ATOM    651  O   LEU A 300      -5.259 -23.281 -56.885  1.00  0.85           O  
ATOM    652  CB  LEU A 300      -6.435 -23.131 -59.647  1.00  0.85           C  
ATOM    653  CG  LEU A 300      -6.553 -21.659 -60.116  1.00  0.85           C  
ATOM    654  CD1 LEU A 300      -8.027 -21.279 -60.302  1.00  0.85           C  
ATOM    655  CD2 LEU A 300      -5.910 -20.647 -59.173  1.00  0.85           C  
ATOM    656  N   VAL A 301      -3.422 -22.460 -57.882  1.00  0.85           N  
ATOM    657  CA  VAL A 301      -2.798 -21.925 -56.686  1.00  0.85           C  
ATOM    658  C   VAL A 301      -3.224 -20.494 -56.364  1.00  0.85           C  
ATOM    659  O   VAL A 301      -3.483 -20.137 -55.214  1.00  0.85           O  
ATOM    660  CB  VAL A 301      -1.284 -22.108 -56.833  1.00  0.85           C  
ATOM    661  CG1 VAL A 301      -0.452 -20.834 -56.614  1.00  0.85           C  
ATOM    662  CG2 VAL A 301      -0.853 -23.271 -55.921  1.00  0.85           C  
ATOM    663  N   THR A 302      -3.307 -19.623 -57.387  1.00  0.83           N  
ATOM    664  CA  THR A 302      -3.793 -18.256 -57.247  1.00  0.83           C  
ATOM    665  C   THR A 302      -4.173 -17.734 -58.615  1.00  0.83           C  
ATOM    666  O   THR A 302      -3.854 -18.332 -59.646  1.00  0.83           O  
ATOM    667  CB  THR A 302      -2.831 -17.303 -56.534  1.00  0.83           C  
ATOM    668  OG1 THR A 302      -3.455 -16.071 -56.199  1.00  0.83           O  
ATOM    669  CG2 THR A 302      -1.572 -17.001 -57.357  1.00  0.83           C  
ATOM    670  N   THR A 303      -4.901 -16.612 -58.666  1.00  0.84           N  
ATOM    671  CA  THR A 303      -5.356 -15.997 -59.899  1.00  0.84           C  
ATOM    672  C   THR A 303      -4.710 -14.639 -60.024  1.00  0.84           C  
ATOM    673  O   THR A 303      -4.548 -13.919 -59.044  1.00  0.84           O  
ATOM    674  CB  THR A 303      -6.873 -15.863 -60.034  1.00  0.84           C  
ATOM    675  OG1 THR A 303      -7.455 -15.120 -58.969  1.00  0.84           O  
ATOM    676  CG2 THR A 303      -7.519 -17.252 -59.976  1.00  0.84           C  
ATOM    677  N   LEU A 304      -4.278 -14.282 -61.245  1.00  0.84           N  
ATOM    678  CA  LEU A 304      -3.656 -12.999 -61.517  1.00  0.84           C  
ATOM    679  C   LEU A 304      -4.575 -12.220 -62.434  1.00  0.84           C  
ATOM    680  O   LEU A 304      -5.194 -12.780 -63.346  1.00  0.84           O  
ATOM    681  CB  LEU A 304      -2.276 -13.144 -62.207  1.00  0.84           C  
ATOM    682  CG  LEU A 304      -1.186 -13.860 -61.385  1.00  0.84           C  
ATOM    683  CD1 LEU A 304       0.020 -14.183 -62.276  1.00  0.84           C  
ATOM    684  CD2 LEU A 304      -0.730 -13.018 -60.190  1.00  0.84           C  
ATOM    685  N   HIS A 305      -4.707 -10.910 -62.197  1.00  0.81           N  
ATOM    686  CA  HIS A 305      -5.713 -10.063 -62.796  1.00  0.81           C  
ATOM    687  C   HIS A 305      -5.091  -8.911 -63.568  1.00  0.81           C  
ATOM    688  O   HIS A 305      -3.884  -8.814 -63.770  1.00  0.81           O  
ATOM    689  CB  HIS A 305      -6.658  -9.499 -61.703  1.00  0.81           C  
ATOM    690  CG  HIS A 305      -7.436 -10.565 -60.982  1.00  0.81           C  
ATOM    691  ND1 HIS A 305      -7.120 -10.879 -59.677  1.00  0.81           N  
ATOM    692  CD2 HIS A 305      -8.464 -11.344 -61.408  1.00  0.81           C  
ATOM    693  CE1 HIS A 305      -7.943 -11.843 -59.334  1.00  0.81           C  
ATOM    694  NE2 HIS A 305      -8.786 -12.165 -60.346  1.00  0.81           N  
ATOM    695  N   GLU A 306      -5.943  -8.009 -64.086  1.00  0.77           N  
ATOM    696  CA  GLU A 306      -5.563  -6.764 -64.725  1.00  0.77           C  
ATOM    697  C   GLU A 306      -4.538  -5.931 -63.954  1.00  0.77           C  
ATOM    698  O   GLU A 306      -4.750  -5.513 -62.817  1.00  0.77           O  
ATOM    699  CB  GLU A 306      -6.849  -5.946 -64.952  1.00  0.77           C  
ATOM    700  CG  GLU A 306      -6.670  -4.568 -65.628  1.00  0.77           C  
ATOM    701  CD  GLU A 306      -8.003  -3.835 -65.776  1.00  0.77           C  
ATOM    702  OE1 GLU A 306      -9.057  -4.423 -65.418  1.00  0.77           O  
ATOM    703  OE2 GLU A 306      -7.971  -2.668 -66.241  1.00  0.77           O  
ATOM    704  N   GLY A 307      -3.370  -5.680 -64.579  1.00  0.82           N  
ATOM    705  CA  GLY A 307      -2.281  -4.918 -63.983  1.00  0.82           C  
ATOM    706  C   GLY A 307      -1.196  -5.742 -63.351  1.00  0.82           C  
ATOM    707  O   GLY A 307      -0.109  -5.219 -63.109  1.00  0.82           O  
ATOM    708  N   ASP A 308      -1.439  -7.041 -63.110  1.00  0.81           N  
ATOM    709  CA  ASP A 308      -0.447  -7.947 -62.568  1.00  0.81           C  
ATOM    710  C   ASP A 308       0.539  -8.417 -63.634  1.00  0.81           C  
ATOM    711  O   ASP A 308       0.252  -8.426 -64.837  1.00  0.81           O  
ATOM    712  CB  ASP A 308      -1.089  -9.201 -61.926  1.00  0.81           C  
ATOM    713  CG  ASP A 308      -1.992  -8.853 -60.758  1.00  0.81           C  
ATOM    714  OD1 ASP A 308      -2.994  -9.595 -60.585  1.00  0.81           O  
ATOM    715  OD2 ASP A 308      -1.684  -7.889 -60.016  1.00  0.81           O  
ATOM    716  N   ASP A 309       1.740  -8.842 -63.205  1.00  0.84           N  
ATOM    717  CA  ASP A 309       2.744  -9.396 -64.078  1.00  0.84           C  
ATOM    718  C   ASP A 309       3.163 -10.793 -63.633  1.00  0.84           C  
ATOM    719  O   ASP A 309       2.861 -11.254 -62.531  1.00  0.84           O  
ATOM    720  CB  ASP A 309       3.962  -8.447 -64.210  1.00  0.84           C  
ATOM    721  CG  ASP A 309       4.813  -8.433 -62.954  1.00  0.84           C  
ATOM    722  OD1 ASP A 309       5.837  -9.166 -62.955  1.00  0.84           O  
ATOM    723  OD2 ASP A 309       4.438  -7.744 -61.981  1.00  0.84           O  
ATOM    724  N   PHE A 310       3.859 -11.527 -64.520  1.00  0.86           N  
ATOM    725  CA  PHE A 310       4.354 -12.842 -64.189  1.00  0.86           C  
ATOM    726  C   PHE A 310       5.451 -13.307 -65.134  1.00  0.86           C  
ATOM    727  O   PHE A 310       5.634 -12.821 -66.250  1.00  0.86           O  
ATOM    728  CB  PHE A 310       3.224 -13.909 -64.115  1.00  0.86           C  
ATOM    729  CG  PHE A 310       2.436 -14.005 -65.390  1.00  0.86           C  
ATOM    730  CD1 PHE A 310       2.833 -14.905 -66.387  1.00  0.86           C  
ATOM    731  CD2 PHE A 310       1.308 -13.197 -65.606  1.00  0.86           C  
ATOM    732  CE1 PHE A 310       2.127 -14.992 -67.591  1.00  0.86           C  
ATOM    733  CE2 PHE A 310       0.603 -13.280 -66.811  1.00  0.86           C  
ATOM    734  CZ  PHE A 310       1.010 -14.175 -67.802  1.00  0.86           C  
ATOM    735  N   GLY A 311       6.211 -14.336 -64.702  1.00  0.89           N  
ATOM    736  CA  GLY A 311       7.182 -15.011 -65.556  1.00  0.89           C  
ATOM    737  C   GLY A 311       8.611 -14.605 -65.352  1.00  0.89           C  
ATOM    738  O   GLY A 311       9.505 -15.183 -65.966  1.00  0.89           O  
ATOM    739  N   GLN A 312       8.879 -13.645 -64.455  1.00  0.79           N  
ATOM    740  CA  GLN A 312      10.226 -13.193 -64.139  1.00  0.79           C  
ATOM    741  C   GLN A 312      11.124 -14.261 -63.535  1.00  0.79           C  
ATOM    742  O   GLN A 312      12.290 -14.358 -63.899  1.00  0.79           O  
ATOM    743  CB  GLN A 312      10.255 -11.883 -63.311  1.00  0.79           C  
ATOM    744  CG  GLN A 312       9.693 -11.927 -61.870  1.00  0.79           C  
ATOM    745  CD  GLN A 312       8.199 -12.230 -61.816  1.00  0.79           C  
ATOM    746  OE1 GLN A 312       7.759 -13.250 -61.287  1.00  0.79           O  
ATOM    747  NE2 GLN A 312       7.397 -11.365 -62.463  1.00  0.79           N  
ATOM    748  N   LEU A 313      10.590 -15.137 -62.657  1.00  0.78           N  
ATOM    749  CA  LEU A 313      11.330 -16.177 -61.945  1.00  0.78           C  
ATOM    750  C   LEU A 313      12.228 -17.047 -62.818  1.00  0.78           C  
ATOM    751  O   LEU A 313      13.411 -17.223 -62.541  1.00  0.78           O  
ATOM    752  CB  LEU A 313      10.323 -17.124 -61.234  1.00  0.78           C  
ATOM    753  CG  LEU A 313      10.011 -16.799 -59.761  1.00  0.78           C  
ATOM    754  CD1 LEU A 313       9.570 -15.355 -59.529  1.00  0.78           C  
ATOM    755  CD2 LEU A 313       8.921 -17.748 -59.246  1.00  0.78           C  
ATOM    756  N   ALA A 314      11.686 -17.586 -63.925  1.00  0.75           N  
ATOM    757  CA  ALA A 314      12.436 -18.392 -64.866  1.00  0.75           C  
ATOM    758  C   ALA A 314      13.531 -17.623 -65.590  1.00  0.75           C  
ATOM    759  O   ALA A 314      14.653 -18.090 -65.753  1.00  0.75           O  
ATOM    760  CB  ALA A 314      11.449 -18.984 -65.879  1.00  0.75           C  
ATOM    761  N   LEU A 315      13.227 -16.384 -66.011  1.00  0.75           N  
ATOM    762  CA  LEU A 315      14.170 -15.494 -66.663  1.00  0.75           C  
ATOM    763  C   LEU A 315      15.310 -15.079 -65.748  1.00  0.75           C  
ATOM    764  O   LEU A 315      16.469 -15.021 -66.167  1.00  0.75           O  
ATOM    765  CB  LEU A 315      13.442 -14.221 -67.171  1.00  0.75           C  
ATOM    766  CG  LEU A 315      12.780 -14.337 -68.559  1.00  0.75           C  
ATOM    767  CD1 LEU A 315      11.966 -15.615 -68.751  1.00  0.75           C  
ATOM    768  CD2 LEU A 315      11.869 -13.132 -68.797  1.00  0.75           C  
ATOM    769  N   VAL A 316      15.013 -14.742 -64.476  1.00  0.75           N  
ATOM    770  CA  VAL A 316      16.021 -14.400 -63.483  1.00  0.75           C  
ATOM    771  C   VAL A 316      16.893 -15.572 -63.101  1.00  0.75           C  
ATOM    772  O   VAL A 316      18.118 -15.475 -63.160  1.00  0.75           O  
ATOM    773  CB  VAL A 316      15.450 -13.734 -62.244  1.00  0.75           C  
ATOM    774  CG1 VAL A 316      16.577 -13.366 -61.259  1.00  0.75           C  
ATOM    775  CG2 VAL A 316      14.698 -12.443 -62.615  1.00  0.75           C  
ATOM    776  N   ASN A 317      16.277 -16.719 -62.765  1.00  0.71           N  
ATOM    777  CA  ASN A 317      17.002 -17.856 -62.236  1.00  0.71           C  
ATOM    778  C   ASN A 317      17.669 -18.714 -63.297  1.00  0.71           C  
ATOM    779  O   ASN A 317      18.571 -19.486 -62.971  1.00  0.71           O  
ATOM    780  CB  ASN A 317      16.054 -18.746 -61.390  1.00  0.71           C  
ATOM    781  CG  ASN A 317      15.668 -18.036 -60.095  1.00  0.71           C  
ATOM    782  OD1 ASN A 317      16.337 -17.128 -59.604  1.00  0.71           O  
ATOM    783  ND2 ASN A 317      14.548 -18.491 -59.481  1.00  0.71           N  
ATOM    784  N   ASP A 318      17.224 -18.591 -64.569  1.00  0.72           N  
ATOM    785  CA  ASP A 318      17.621 -19.417 -65.702  1.00  0.72           C  
ATOM    786  C   ASP A 318      17.203 -20.868 -65.455  1.00  0.72           C  
ATOM    787  O   ASP A 318      17.891 -21.845 -65.743  1.00  0.72           O  
ATOM    788  CB  ASP A 318      19.110 -19.200 -66.023  1.00  0.72           C  
ATOM    789  CG  ASP A 318      19.439 -19.282 -67.500  1.00  0.72           C  
ATOM    790  OD1 ASP A 318      18.669 -18.827 -68.388  1.00  0.72           O  
ATOM    791  OD2 ASP A 318      20.629 -19.613 -67.749  1.00  0.72           O  
ATOM    792  N   ALA A 319      15.998 -20.993 -64.876  1.00  0.79           N  
ATOM    793  CA  ALA A 319      15.431 -22.209 -64.359  1.00  0.79           C  
ATOM    794  C   ALA A 319      14.130 -22.460 -65.106  1.00  0.79           C  
ATOM    795  O   ALA A 319      13.588 -21.525 -65.706  1.00  0.79           O  
ATOM    796  CB  ALA A 319      15.168 -22.079 -62.839  1.00  0.79           C  
ATOM    797  N   PRO A 320      13.595 -23.678 -65.148  1.00  0.82           N  
ATOM    798  CA  PRO A 320      12.271 -23.948 -65.697  1.00  0.82           C  
ATOM    799  C   PRO A 320      11.148 -23.120 -65.088  1.00  0.82           C  
ATOM    800  O   PRO A 320      11.280 -22.575 -63.993  1.00  0.82           O  
ATOM    801  CB  PRO A 320      12.066 -25.456 -65.457  1.00  0.82           C  
ATOM    802  CG  PRO A 320      13.470 -26.021 -65.240  1.00  0.82           C  
ATOM    803  CD  PRO A 320      14.185 -24.874 -64.542  1.00  0.82           C  
ATOM    804  N   ARG A 321      10.006 -23.002 -65.783  1.00  0.76           N  
ATOM    805  CA  ARG A 321       8.807 -22.414 -65.230  1.00  0.76           C  
ATOM    806  C   ARG A 321       8.318 -23.163 -63.989  1.00  0.76           C  
ATOM    807  O   ARG A 321       8.121 -24.373 -64.033  1.00  0.76           O  
ATOM    808  CB  ARG A 321       7.666 -22.410 -66.278  1.00  0.76           C  
ATOM    809  CG  ARG A 321       7.905 -21.564 -67.549  1.00  0.76           C  
ATOM    810  CD  ARG A 321       8.050 -20.068 -67.276  1.00  0.76           C  
ATOM    811  NE  ARG A 321       7.943 -19.328 -68.574  1.00  0.76           N  
ATOM    812  CZ  ARG A 321       8.120 -18.005 -68.680  1.00  0.76           C  
ATOM    813  NH1 ARG A 321       8.568 -17.288 -67.654  1.00  0.76           N  
ATOM    814  NH2 ARG A 321       7.878 -17.378 -69.825  1.00  0.76           N  
ATOM    815  N   ALA A 322       8.087 -22.429 -62.881  1.00  0.86           N  
ATOM    816  CA  ALA A 322       7.616 -22.954 -61.606  1.00  0.86           C  
ATOM    817  C   ALA A 322       6.108 -23.183 -61.575  1.00  0.86           C  
ATOM    818  O   ALA A 322       5.532 -23.798 -60.685  1.00  0.86           O  
ATOM    819  CB  ALA A 322       7.984 -21.943 -60.506  1.00  0.86           C  
ATOM    820  N   ALA A 323       5.403 -22.683 -62.598  1.00  0.90           N  
ATOM    821  CA  ALA A 323       3.982 -22.874 -62.694  1.00  0.90           C  
ATOM    822  C   ALA A 323       3.529 -22.752 -64.130  1.00  0.90           C  
ATOM    823  O   ALA A 323       4.205 -22.181 -64.987  1.00  0.90           O  
ATOM    824  CB  ALA A 323       3.214 -21.883 -61.802  1.00  0.90           C  
ATOM    825  N   THR A 324       2.353 -23.326 -64.418  1.00  0.88           N  
ATOM    826  CA  THR A 324       1.685 -23.234 -65.705  1.00  0.88           C  
ATOM    827  C   THR A 324       0.753 -22.046 -65.646  1.00  0.88           C  
ATOM    828  O   THR A 324       0.088 -21.828 -64.634  1.00  0.88           O  
ATOM    829  CB  THR A 324       0.848 -24.480 -65.997  1.00  0.88           C  
ATOM    830  OG1 THR A 324       1.666 -25.637 -66.122  1.00  0.88           O  
ATOM    831  CG2 THR A 324       0.035 -24.399 -67.295  1.00  0.88           C  
ATOM    832  N   ILE A 325       0.666 -21.248 -66.725  1.00  0.89           N  
ATOM    833  CA  ILE A 325      -0.245 -20.111 -66.783  1.00  0.89           C  
ATOM    834  C   ILE A 325      -1.343 -20.403 -67.786  1.00  0.89           C  
ATOM    835  O   ILE A 325      -1.096 -20.667 -68.962  1.00  0.89           O  
ATOM    836  CB  ILE A 325       0.477 -18.811 -67.127  1.00  0.89           C  
ATOM    837  CG1 ILE A 325       1.444 -18.391 -65.993  1.00  0.89           C  
ATOM    838  CG2 ILE A 325      -0.514 -17.671 -67.440  1.00  0.89           C  
ATOM    839  CD1 ILE A 325       0.781 -17.944 -64.685  1.00  0.89           C  
ATOM    840  N   ILE A 326      -2.607 -20.388 -67.325  1.00  0.87           N  
ATOM    841  CA  ILE A 326      -3.764 -20.738 -68.140  1.00  0.87           C  
ATOM    842  C   ILE A 326      -4.735 -19.576 -68.145  1.00  0.87           C  
ATOM    843  O   ILE A 326      -5.022 -18.990 -67.102  1.00  0.87           O  
ATOM    844  CB  ILE A 326      -4.453 -22.005 -67.617  1.00  0.87           C  
ATOM    845  CG1 ILE A 326      -3.469 -23.200 -67.664  1.00  0.87           C  
ATOM    846  CG2 ILE A 326      -5.745 -22.310 -68.408  1.00  0.87           C  
ATOM    847  CD1 ILE A 326      -4.009 -24.515 -67.093  1.00  0.87           C  
ATOM    848  N   LEU A 327      -5.280 -19.192 -69.319  1.00  0.84           N  
ATOM    849  CA  LEU A 327      -6.333 -18.190 -69.413  1.00  0.84           C  
ATOM    850  C   LEU A 327      -7.599 -18.554 -68.648  1.00  0.84           C  
ATOM    851  O   LEU A 327      -8.137 -19.653 -68.759  1.00  0.84           O  
ATOM    852  CB  LEU A 327      -6.739 -17.902 -70.878  1.00  0.84           C  
ATOM    853  CG  LEU A 327      -5.946 -16.781 -71.571  1.00  0.84           C  
ATOM    854  CD1 LEU A 327      -4.493 -17.158 -71.871  1.00  0.84           C  
ATOM    855  CD2 LEU A 327      -6.683 -16.378 -72.853  1.00  0.84           C  
ATOM    856  N   ARG A 328      -8.122 -17.599 -67.863  1.00  0.79           N  
ATOM    857  CA  ARG A 328      -9.259 -17.833 -66.992  1.00  0.79           C  
ATOM    858  C   ARG A 328     -10.570 -17.411 -67.633  1.00  0.79           C  
ATOM    859  O   ARG A 328     -11.642 -17.874 -67.250  1.00  0.79           O  
ATOM    860  CB  ARG A 328      -9.013 -17.026 -65.694  1.00  0.79           C  
ATOM    861  CG  ARG A 328     -10.073 -17.172 -64.593  1.00  0.79           C  
ATOM    862  CD  ARG A 328      -9.633 -16.485 -63.300  1.00  0.79           C  
ATOM    863  NE  ARG A 328     -10.771 -16.565 -62.333  1.00  0.79           N  
ATOM    864  CZ  ARG A 328     -10.994 -17.612 -61.530  1.00  0.79           C  
ATOM    865  NH1 ARG A 328     -10.208 -18.685 -61.536  1.00  0.79           N  
ATOM    866  NH2 ARG A 328     -12.020 -17.564 -60.682  1.00  0.79           N  
ATOM    867  N   GLU A 329     -10.496 -16.566 -68.672  1.00  0.76           N  
ATOM    868  CA  GLU A 329     -11.656 -15.969 -69.294  1.00  0.76           C  
ATOM    869  C   GLU A 329     -11.324 -15.612 -70.735  1.00  0.76           C  
ATOM    870  O   GLU A 329     -10.163 -15.626 -71.148  1.00  0.76           O  
ATOM    871  CB  GLU A 329     -12.137 -14.713 -68.516  1.00  0.76           C  
ATOM    872  CG  GLU A 329     -11.090 -13.572 -68.494  1.00  0.76           C  
ATOM    873  CD  GLU A 329     -11.428 -12.416 -67.581  1.00  0.76           C  
ATOM    874  OE1 GLU A 329     -11.839 -11.335 -68.037  1.00  0.76           O  
ATOM    875  OE2 GLU A 329     -11.204 -12.536 -66.362  1.00  0.76           O  
ATOM    876  N   ASP A 330     -12.355 -15.366 -71.560  1.00  0.77           N  
ATOM    877  CA  ASP A 330     -12.229 -15.002 -72.954  1.00  0.77           C  
ATOM    878  C   ASP A 330     -11.597 -13.630 -73.234  1.00  0.77           C  
ATOM    879  O   ASP A 330     -11.825 -12.624 -72.558  1.00  0.77           O  
ATOM    880  CB  ASP A 330     -13.609 -15.106 -73.656  1.00  0.77           C  
ATOM    881  CG  ASP A 330     -14.010 -16.559 -73.855  1.00  0.77           C  
ATOM    882  OD1 ASP A 330     -14.045 -17.311 -72.851  1.00  0.77           O  
ATOM    883  OD2 ASP A 330     -14.271 -16.941 -75.023  1.00  0.77           O  
ATOM    884  N   ASN A 331     -10.813 -13.562 -74.331  1.00  0.75           N  
ATOM    885  CA  ASN A 331     -10.240 -12.357 -74.901  1.00  0.75           C  
ATOM    886  C   ASN A 331      -9.277 -11.620 -73.969  1.00  0.75           C  
ATOM    887  O   ASN A 331      -9.525 -10.483 -73.549  1.00  0.75           O  
ATOM    888  CB  ASN A 331     -11.365 -11.466 -75.508  1.00  0.75           C  
ATOM    889  CG  ASN A 331     -10.809 -10.444 -76.489  1.00  0.75           C  
ATOM    890  OD1 ASN A 331      -9.782 -10.632 -77.132  1.00  0.75           O  
ATOM    891  ND2 ASN A 331     -11.491  -9.278 -76.602  1.00  0.75           N  
ATOM    892  N   CYS A 332      -8.154 -12.276 -73.625  1.00  0.83           N  
ATOM    893  CA  CYS A 332      -7.141 -11.727 -72.740  1.00  0.83           C  
ATOM    894  C   CYS A 332      -5.990 -11.106 -73.510  1.00  0.83           C  
ATOM    895  O   CYS A 332      -5.508 -11.660 -74.499  1.00  0.83           O  
ATOM    896  CB  CYS A 332      -6.548 -12.785 -71.777  1.00  0.83           C  
ATOM    897  SG  CYS A 332      -7.779 -13.429 -70.596  1.00  0.83           S  
ATOM    898  N   HIS A 333      -5.512  -9.933 -73.043  1.00  0.82           N  
ATOM    899  CA  HIS A 333      -4.479  -9.176 -73.729  1.00  0.82           C  
ATOM    900  C   HIS A 333      -3.283  -8.978 -72.832  1.00  0.82           C  
ATOM    901  O   HIS A 333      -3.410  -8.578 -71.672  1.00  0.82           O  
ATOM    902  CB  HIS A 333      -4.953  -7.770 -74.163  1.00  0.82           C  
ATOM    903  CG  HIS A 333      -6.171  -7.771 -75.034  1.00  0.82           C  
ATOM    904  ND1 HIS A 333      -6.243  -8.620 -76.117  1.00  0.82           N  
ATOM    905  CD2 HIS A 333      -7.299  -7.017 -74.959  1.00  0.82           C  
ATOM    906  CE1 HIS A 333      -7.411  -8.385 -76.674  1.00  0.82           C  
ATOM    907  NE2 HIS A 333      -8.092  -7.415 -76.015  1.00  0.82           N  
ATOM    908  N   PHE A 334      -2.081  -9.237 -73.361  1.00  0.86           N  
ATOM    909  CA  PHE A 334      -0.859  -9.182 -72.600  1.00  0.86           C  
ATOM    910  C   PHE A 334       0.149  -8.266 -73.263  1.00  0.86           C  
ATOM    911  O   PHE A 334       0.193  -8.106 -74.484  1.00  0.86           O  
ATOM    912  CB  PHE A 334      -0.203 -10.581 -72.458  1.00  0.86           C  
ATOM    913  CG  PHE A 334      -1.154 -11.587 -71.871  1.00  0.86           C  
ATOM    914  CD1 PHE A 334      -1.909 -12.415 -72.719  1.00  0.86           C  
ATOM    915  CD2 PHE A 334      -1.288 -11.731 -70.480  1.00  0.86           C  
ATOM    916  CE1 PHE A 334      -2.791 -13.365 -72.192  1.00  0.86           C  
ATOM    917  CE2 PHE A 334      -2.167 -12.687 -69.950  1.00  0.86           C  
ATOM    918  CZ  PHE A 334      -2.916 -13.503 -70.805  1.00  0.86           C  
ATOM    919  N   LEU A 335       1.015  -7.656 -72.443  1.00  0.86           N  
ATOM    920  CA  LEU A 335       2.210  -6.976 -72.895  1.00  0.86           C  
ATOM    921  C   LEU A 335       3.390  -7.862 -72.544  1.00  0.86           C  
ATOM    922  O   LEU A 335       3.488  -8.366 -71.428  1.00  0.86           O  
ATOM    923  CB  LEU A 335       2.341  -5.593 -72.203  1.00  0.86           C  
ATOM    924  CG  LEU A 335       2.314  -4.359 -73.130  1.00  0.86           C  
ATOM    925  CD1 LEU A 335       1.177  -4.391 -74.157  1.00  0.86           C  
ATOM    926  CD2 LEU A 335       2.202  -3.083 -72.285  1.00  0.86           C  
ATOM    927  N   ARG A 336       4.292  -8.113 -73.505  1.00  0.81           N  
ATOM    928  CA  ARG A 336       5.337  -9.107 -73.362  1.00  0.81           C  
ATOM    929  C   ARG A 336       6.724  -8.545 -73.600  1.00  0.81           C  
ATOM    930  O   ARG A 336       6.942  -7.735 -74.501  1.00  0.81           O  
ATOM    931  CB  ARG A 336       5.090 -10.278 -74.337  1.00  0.81           C  
ATOM    932  CG  ARG A 336       5.962 -11.511 -74.061  1.00  0.81           C  
ATOM    933  CD  ARG A 336       5.623 -12.690 -74.975  1.00  0.81           C  
ATOM    934  NE  ARG A 336       6.394 -12.515 -76.241  1.00  0.81           N  
ATOM    935  CZ  ARG A 336       5.900 -12.341 -77.467  1.00  0.81           C  
ATOM    936  NH1 ARG A 336       4.597 -12.249 -77.712  1.00  0.81           N  
ATOM    937  NH2 ARG A 336       6.779 -12.236 -78.466  1.00  0.81           N  
ATOM    938  N   VAL A 337       7.706  -8.980 -72.788  1.00  0.85           N  
ATOM    939  CA  VAL A 337       9.119  -8.713 -73.014  1.00  0.85           C  
ATOM    940  C   VAL A 337       9.841 -10.045 -73.149  1.00  0.85           C  
ATOM    941  O   VAL A 337       9.808 -10.882 -72.243  1.00  0.85           O  
ATOM    942  CB  VAL A 337       9.754  -7.907 -71.883  1.00  0.85           C  
ATOM    943  CG1 VAL A 337      11.248  -7.649 -72.150  1.00  0.85           C  
ATOM    944  CG2 VAL A 337       9.017  -6.566 -71.736  1.00  0.85           C  
ATOM    945  N   ASP A 338      10.504 -10.273 -74.299  1.00  0.81           N  
ATOM    946  CA  ASP A 338      11.233 -11.495 -74.599  1.00  0.81           C  
ATOM    947  C   ASP A 338      12.619 -11.534 -73.913  1.00  0.81           C  
ATOM    948  O   ASP A 338      13.141 -10.525 -73.436  1.00  0.81           O  
ATOM    949  CB  ASP A 338      11.288 -11.715 -76.143  1.00  0.81           C  
ATOM    950  CG  ASP A 338       9.885 -11.971 -76.698  1.00  0.81           C  
ATOM    951  OD1 ASP A 338       8.962 -12.250 -75.886  1.00  0.81           O  
ATOM    952  OD2 ASP A 338       9.663 -11.926 -77.934  1.00  0.81           O  
ATOM    953  N   LYS A 339      13.238 -12.738 -73.795  1.00  0.76           N  
ATOM    954  CA  LYS A 339      14.374 -13.049 -72.921  1.00  0.76           C  
ATOM    955  C   LYS A 339      15.603 -12.168 -73.082  1.00  0.76           C  
ATOM    956  O   LYS A 339      16.158 -11.683 -72.095  1.00  0.76           O  
ATOM    957  CB  LYS A 339      14.807 -14.539 -73.128  1.00  0.76           C  
ATOM    958  CG  LYS A 339      15.950 -15.083 -72.233  1.00  0.76           C  
ATOM    959  CD  LYS A 339      16.297 -16.552 -72.564  1.00  0.76           C  
ATOM    960  CE  LYS A 339      17.629 -17.093 -71.988  1.00  0.76           C  
ATOM    961  NZ  LYS A 339      17.567 -17.415 -70.538  1.00  0.76           N  
ATOM    962  N   GLN A 340      16.051 -11.920 -74.328  1.00  0.73           N  
ATOM    963  CA  GLN A 340      17.224 -11.102 -74.594  1.00  0.73           C  
ATOM    964  C   GLN A 340      17.050  -9.647 -74.165  1.00  0.73           C  
ATOM    965  O   GLN A 340      17.896  -9.075 -73.475  1.00  0.73           O  
ATOM    966  CB  GLN A 340      17.587 -11.176 -76.099  1.00  0.73           C  
ATOM    967  CG  GLN A 340      18.129 -12.560 -76.543  1.00  0.73           C  
ATOM    968  CD  GLN A 340      18.403 -12.603 -78.051  1.00  0.73           C  
ATOM    969  OE1 GLN A 340      17.772 -11.918 -78.850  1.00  0.73           O  
ATOM    970  NE2 GLN A 340      19.367 -13.456 -78.471  1.00  0.73           N  
ATOM    971  N   ASP A 341      15.904  -9.032 -74.500  1.00  0.77           N  
ATOM    972  CA  ASP A 341      15.550  -7.702 -74.046  1.00  0.77           C  
ATOM    973  C   ASP A 341      15.324  -7.594 -72.544  1.00  0.77           C  
ATOM    974  O   ASP A 341      15.780  -6.646 -71.905  1.00  0.77           O  
ATOM    975  CB  ASP A 341      14.336  -7.193 -74.834  1.00  0.77           C  
ATOM    976  CG  ASP A 341      14.829  -6.839 -76.206  1.00  0.77           C  
ATOM    977  OD1 ASP A 341      15.678  -5.928 -76.286  1.00  0.77           O  
ATOM    978  OD2 ASP A 341      14.439  -7.469 -77.202  1.00  0.77           O  
ATOM    979  N   PHE A 342      14.672  -8.588 -71.907  1.00  0.74           N  
ATOM    980  CA  PHE A 342      14.548  -8.626 -70.457  1.00  0.74           C  
ATOM    981  C   PHE A 342      15.896  -8.655 -69.739  1.00  0.74           C  
ATOM    982  O   PHE A 342      16.107  -7.944 -68.759  1.00  0.74           O  
ATOM    983  CB  PHE A 342      13.708  -9.856 -70.025  1.00  0.74           C  
ATOM    984  CG  PHE A 342      13.364  -9.851 -68.555  1.00  0.74           C  
ATOM    985  CD1 PHE A 342      12.159  -9.295 -68.096  1.00  0.74           C  
ATOM    986  CD2 PHE A 342      14.211 -10.485 -67.629  1.00  0.74           C  
ATOM    987  CE1 PHE A 342      11.819  -9.354 -66.737  1.00  0.74           C  
ATOM    988  CE2 PHE A 342      13.867 -10.547 -66.274  1.00  0.74           C  
ATOM    989  CZ  PHE A 342      12.687  -9.955 -65.822  1.00  0.74           C  
ATOM    990  N   ASN A 343      16.860  -9.470 -70.218  1.00  0.74           N  
ATOM    991  CA  ASN A 343      18.198  -9.517 -69.645  1.00  0.74           C  
ATOM    992  C   ASN A 343      18.943  -8.195 -69.792  1.00  0.74           C  
ATOM    993  O   ASN A 343      19.586  -7.738 -68.856  1.00  0.74           O  
ATOM    994  CB  ASN A 343      19.048 -10.679 -70.244  1.00  0.74           C  
ATOM    995  CG  ASN A 343      18.513 -12.081 -69.932  1.00  0.74           C  
ATOM    996  OD1 ASN A 343      19.024 -13.097 -70.400  1.00  0.74           O  
ATOM    997  ND2 ASN A 343      17.451 -12.182 -69.105  1.00  0.74           N  
ATOM    998  N   ARG A 344      18.841  -7.549 -70.965  1.00  0.69           N  
ATOM    999  CA  ARG A 344      19.455  -6.262 -71.231  1.00  0.69           C  
ATOM   1000  C   ARG A 344      18.907  -5.061 -70.461  1.00  0.69           C  
ATOM   1001  O   ARG A 344      19.669  -4.227 -69.984  1.00  0.69           O  
ATOM   1002  CB  ARG A 344      19.329  -5.998 -72.745  1.00  0.69           C  
ATOM   1003  CG  ARG A 344      20.145  -4.803 -73.264  1.00  0.69           C  
ATOM   1004  CD  ARG A 344      20.204  -4.748 -74.794  1.00  0.69           C  
ATOM   1005  NE  ARG A 344      18.801  -4.736 -75.327  1.00  0.69           N  
ATOM   1006  CZ  ARG A 344      18.046  -3.638 -75.455  1.00  0.69           C  
ATOM   1007  NH1 ARG A 344      18.441  -2.442 -75.039  1.00  0.69           N  
ATOM   1008  NH2 ARG A 344      16.867  -3.735 -76.041  1.00  0.69           N  
ATOM   1009  N   ILE A 345      17.571  -4.926 -70.362  1.00  0.77           N  
ATOM   1010  CA  ILE A 345      16.936  -3.710 -69.850  1.00  0.77           C  
ATOM   1011  C   ILE A 345      16.477  -3.858 -68.416  1.00  0.77           C  
ATOM   1012  O   ILE A 345      16.628  -2.974 -67.577  1.00  0.77           O  
ATOM   1013  CB  ILE A 345      15.685  -3.393 -70.681  1.00  0.77           C  
ATOM   1014  CG1 ILE A 345      16.065  -3.111 -72.147  1.00  0.77           C  
ATOM   1015  CG2 ILE A 345      14.887  -2.201 -70.100  1.00  0.77           C  
ATOM   1016  CD1 ILE A 345      14.857  -3.188 -73.083  1.00  0.77           C  
ATOM   1017  N   ILE A 346      15.822  -4.989 -68.106  1.00  0.74           N  
ATOM   1018  CA  ILE A 346      14.910  -5.040 -66.972  1.00  0.74           C  
ATOM   1019  C   ILE A 346      15.565  -5.683 -65.764  1.00  0.74           C  
ATOM   1020  O   ILE A 346      15.290  -5.362 -64.609  1.00  0.74           O  
ATOM   1021  CB  ILE A 346      13.647  -5.830 -67.383  1.00  0.74           C  
ATOM   1022  CG1 ILE A 346      12.673  -4.919 -68.168  1.00  0.74           C  
ATOM   1023  CG2 ILE A 346      12.952  -6.432 -66.169  1.00  0.74           C  
ATOM   1024  CD1 ILE A 346      11.355  -5.597 -68.568  1.00  0.74           C  
ATOM   1025  N   LYS A 347      16.461  -6.635 -66.020  1.00  0.67           N  
ATOM   1026  CA  LYS A 347      16.888  -7.653 -65.090  1.00  0.67           C  
ATOM   1027  C   LYS A 347      17.566  -7.174 -63.804  1.00  0.67           C  
ATOM   1028  O   LYS A 347      17.361  -7.746 -62.734  1.00  0.67           O  
ATOM   1029  CB  LYS A 347      17.738  -8.645 -65.904  1.00  0.67           C  
ATOM   1030  CG  LYS A 347      18.229  -9.835 -65.119  1.00  0.67           C  
ATOM   1031  CD  LYS A 347      17.203 -10.889 -64.769  1.00  0.67           C  
ATOM   1032  CE  LYS A 347      17.143 -11.981 -65.800  1.00  0.67           C  
ATOM   1033  NZ  LYS A 347      18.331 -12.847 -65.656  1.00  0.67           N  
ATOM   1034  N   ASP A 348      18.360  -6.091 -63.856  1.00  0.63           N  
ATOM   1035  CA  ASP A 348      18.948  -5.492 -62.675  1.00  0.63           C  
ATOM   1036  C   ASP A 348      17.958  -4.642 -61.851  1.00  0.63           C  
ATOM   1037  O   ASP A 348      18.266  -4.250 -60.724  1.00  0.63           O  
ATOM   1038  CB  ASP A 348      20.172  -4.613 -63.064  1.00  0.63           C  
ATOM   1039  CG  ASP A 348      21.424  -5.430 -63.312  1.00  0.63           C  
ATOM   1040  OD1 ASP A 348      21.832  -6.156 -62.364  1.00  0.63           O  
ATOM   1041  OD2 ASP A 348      22.012  -5.339 -64.412  1.00  0.63           O  
ATOM   1042  N   VAL A 349      16.751  -4.311 -62.373  1.00  0.66           N  
ATOM   1043  CA  VAL A 349      15.887  -3.279 -61.797  1.00  0.66           C  
ATOM   1044  C   VAL A 349      14.462  -3.706 -61.480  1.00  0.66           C  
ATOM   1045  O   VAL A 349      13.896  -3.242 -60.488  1.00  0.66           O  
ATOM   1046  CB  VAL A 349      15.851  -2.007 -62.650  1.00  0.66           C  
ATOM   1047  CG1 VAL A 349      17.170  -1.248 -62.424  1.00  0.66           C  
ATOM   1048  CG2 VAL A 349      15.652  -2.317 -64.144  1.00  0.66           C  
ATOM   1049  N   GLU A 350      13.865  -4.616 -62.255  1.00  0.67           N  
ATOM   1050  CA  GLU A 350      12.512  -5.097 -62.018  1.00  0.67           C  
ATOM   1051  C   GLU A 350      12.456  -6.228 -61.011  1.00  0.67           C  
ATOM   1052  O   GLU A 350      13.405  -7.002 -60.886  1.00  0.67           O  
ATOM   1053  CB  GLU A 350      11.874  -5.577 -63.322  1.00  0.67           C  
ATOM   1054  CG  GLU A 350      10.398  -6.007 -63.307  1.00  0.67           C  
ATOM   1055  CD  GLU A 350       9.602  -4.877 -62.711  1.00  0.67           C  
ATOM   1056  OE1 GLU A 350       9.244  -3.931 -63.447  1.00  0.67           O  
ATOM   1057  OE2 GLU A 350       9.493  -4.874 -61.456  1.00  0.67           O  
ATOM   1058  N   ALA A 351      11.340  -6.340 -60.256  1.00  0.65           N  
ATOM   1059  CA  ALA A 351      11.019  -7.422 -59.352  1.00  0.65           C  
ATOM   1060  C   ALA A 351      12.173  -7.855 -58.460  1.00  0.65           C  
ATOM   1061  O   ALA A 351      12.487  -9.035 -58.326  1.00  0.65           O  
ATOM   1062  CB  ALA A 351      10.424  -8.598 -60.144  1.00  0.65           C  
ATOM   1063  N   LYS A 352      12.851  -6.880 -57.816  1.00  0.57           N  
ATOM   1064  CA  LYS A 352      13.947  -7.140 -56.894  1.00  0.57           C  
ATOM   1065  C   LYS A 352      13.479  -7.896 -55.666  1.00  0.57           C  
ATOM   1066  O   LYS A 352      14.207  -8.710 -55.111  1.00  0.57           O  
ATOM   1067  CB  LYS A 352      14.664  -5.848 -56.419  1.00  0.57           C  
ATOM   1068  CG  LYS A 352      15.320  -5.036 -57.545  1.00  0.57           C  
ATOM   1069  CD  LYS A 352      16.055  -3.780 -57.034  1.00  0.57           C  
ATOM   1070  CE  LYS A 352      16.645  -2.974 -58.190  1.00  0.57           C  
ATOM   1071  NZ  LYS A 352      17.355  -1.768 -57.723  1.00  0.57           N  
ATOM   1072  N   THR A 353      12.230  -7.630 -55.254  1.00  0.69           N  
ATOM   1073  CA  THR A 353      11.540  -8.309 -54.168  1.00  0.69           C  
ATOM   1074  C   THR A 353      10.314  -8.951 -54.780  1.00  0.69           C  
ATOM   1075  O   THR A 353       9.468  -8.266 -55.352  1.00  0.69           O  
ATOM   1076  CB  THR A 353      11.045  -7.380 -53.063  1.00  0.69           C  
ATOM   1077  OG1 THR A 353      12.126  -6.694 -52.448  1.00  0.69           O  
ATOM   1078  CG2 THR A 353      10.408  -8.151 -51.918  1.00  0.69           C  
ATOM   1079  N   MET A 354      10.165 -10.285 -54.690  1.00  0.70           N  
ATOM   1080  CA  MET A 354       8.984 -10.973 -55.183  1.00  0.70           C  
ATOM   1081  C   MET A 354       8.370 -11.778 -54.063  1.00  0.70           C  
ATOM   1082  O   MET A 354       9.003 -12.650 -53.475  1.00  0.70           O  
ATOM   1083  CB  MET A 354       9.307 -11.912 -56.374  1.00  0.70           C  
ATOM   1084  CG  MET A 354       8.075 -12.561 -57.039  1.00  0.70           C  
ATOM   1085  SD  MET A 354       6.954 -11.347 -57.794  1.00  0.70           S  
ATOM   1086  CE  MET A 354       5.642 -12.517 -58.238  1.00  0.70           C  
ATOM   1087  N   ARG A 355       7.093 -11.518 -53.733  1.00  0.66           N  
ATOM   1088  CA  ARG A 355       6.382 -12.320 -52.757  1.00  0.66           C  
ATOM   1089  C   ARG A 355       5.268 -13.089 -53.435  1.00  0.66           C  
ATOM   1090  O   ARG A 355       4.350 -12.530 -54.027  1.00  0.66           O  
ATOM   1091  CB  ARG A 355       5.899 -11.523 -51.518  1.00  0.66           C  
ATOM   1092  CG  ARG A 355       5.279 -10.139 -51.777  1.00  0.66           C  
ATOM   1093  CD  ARG A 355       4.720  -9.455 -50.515  1.00  0.66           C  
ATOM   1094  NE  ARG A 355       5.810  -9.356 -49.471  1.00  0.66           N  
ATOM   1095  CZ  ARG A 355       5.793  -9.979 -48.279  1.00  0.66           C  
ATOM   1096  NH1 ARG A 355       4.849 -10.848 -47.945  1.00  0.66           N  
ATOM   1097  NH2 ARG A 355       6.759  -9.741 -47.394  1.00  0.66           N  
ATOM   1098  N   LEU A 356       5.362 -14.430 -53.387  1.00  0.75           N  
ATOM   1099  CA  LEU A 356       4.398 -15.320 -53.991  1.00  0.75           C  
ATOM   1100  C   LEU A 356       3.294 -15.658 -53.003  1.00  0.75           C  
ATOM   1101  O   LEU A 356       3.533 -15.876 -51.811  1.00  0.75           O  
ATOM   1102  CB  LEU A 356       5.033 -16.655 -54.469  1.00  0.75           C  
ATOM   1103  CG  LEU A 356       6.218 -16.538 -55.451  1.00  0.75           C  
ATOM   1104  CD1 LEU A 356       6.807 -17.928 -55.728  1.00  0.75           C  
ATOM   1105  CD2 LEU A 356       5.837 -15.874 -56.779  1.00  0.75           C  
ATOM   1106  N   GLU A 357       2.049 -15.724 -53.502  1.00  0.71           N  
ATOM   1107  CA  GLU A 357       0.876 -16.012 -52.708  1.00  0.71           C  
ATOM   1108  C   GLU A 357       0.161 -17.244 -53.237  1.00  0.71           C  
ATOM   1109  O   GLU A 357       0.068 -17.460 -54.446  1.00  0.71           O  
ATOM   1110  CB  GLU A 357      -0.095 -14.809 -52.710  1.00  0.71           C  
ATOM   1111  CG  GLU A 357       0.500 -13.540 -52.046  1.00  0.71           C  
ATOM   1112  CD  GLU A 357      -0.488 -12.379 -51.951  1.00  0.71           C  
ATOM   1113  OE1 GLU A 357      -1.653 -12.538 -52.392  1.00  0.71           O  
ATOM   1114  OE2 GLU A 357      -0.057 -11.326 -51.408  1.00  0.71           O  
ATOM   1115  N   GLU A 358      -0.355 -18.097 -52.332  1.00  0.74           N  
ATOM   1116  CA  GLU A 358      -1.193 -19.229 -52.683  1.00  0.74           C  
ATOM   1117  C   GLU A 358      -2.436 -19.126 -51.817  1.00  0.74           C  
ATOM   1118  O   GLU A 358      -2.346 -18.984 -50.599  1.00  0.74           O  
ATOM   1119  CB  GLU A 358      -0.479 -20.599 -52.512  1.00  0.74           C  
ATOM   1120  CG  GLU A 358       0.838 -20.687 -53.327  1.00  0.74           C  
ATOM   1121  CD  GLU A 358       1.486 -22.065 -53.379  1.00  0.74           C  
ATOM   1122  OE1 GLU A 358       1.066 -22.999 -52.653  1.00  0.74           O  
ATOM   1123  OE2 GLU A 358       2.456 -22.234 -54.173  1.00  0.74           O  
ATOM   1124  N   HIS A 359      -3.638 -19.111 -52.432  1.00  0.72           N  
ATOM   1125  CA  HIS A 359      -4.923 -18.954 -51.750  1.00  0.72           C  
ATOM   1126  C   HIS A 359      -5.074 -17.708 -50.880  1.00  0.72           C  
ATOM   1127  O   HIS A 359      -5.731 -17.736 -49.842  1.00  0.72           O  
ATOM   1128  CB  HIS A 359      -5.278 -20.204 -50.914  1.00  0.72           C  
ATOM   1129  CG  HIS A 359      -5.061 -21.463 -51.693  1.00  0.72           C  
ATOM   1130  ND1 HIS A 359      -5.844 -21.708 -52.804  1.00  0.72           N  
ATOM   1131  CD2 HIS A 359      -4.110 -22.423 -51.564  1.00  0.72           C  
ATOM   1132  CE1 HIS A 359      -5.354 -22.812 -53.333  1.00  0.72           C  
ATOM   1133  NE2 HIS A 359      -4.303 -23.288 -52.621  1.00  0.72           N  
ATOM   1134  N   GLY A 360      -4.474 -16.564 -51.277  1.00  0.75           N  
ATOM   1135  CA  GLY A 360      -4.546 -15.331 -50.487  1.00  0.75           C  
ATOM   1136  C   GLY A 360      -3.629 -15.308 -49.289  1.00  0.75           C  
ATOM   1137  O   GLY A 360      -3.689 -14.412 -48.454  1.00  0.75           O  
ATOM   1138  N   LYS A 361      -2.748 -16.313 -49.166  1.00  0.68           N  
ATOM   1139  CA  LYS A 361      -1.787 -16.391 -48.093  1.00  0.68           C  
ATOM   1140  C   LYS A 361      -0.400 -16.284 -48.683  1.00  0.68           C  
ATOM   1141  O   LYS A 361      -0.042 -16.982 -49.632  1.00  0.68           O  
ATOM   1142  CB  LYS A 361      -1.925 -17.725 -47.310  1.00  0.68           C  
ATOM   1143  CG  LYS A 361      -0.954 -17.887 -46.126  1.00  0.68           C  
ATOM   1144  CD  LYS A 361      -1.172 -19.191 -45.339  1.00  0.68           C  
ATOM   1145  CE  LYS A 361      -0.163 -19.350 -44.199  1.00  0.68           C  
ATOM   1146  NZ  LYS A 361      -0.417 -20.607 -43.462  1.00  0.68           N  
ATOM   1147  N   VAL A 362       0.443 -15.396 -48.115  1.00  0.74           N  
ATOM   1148  CA  VAL A 362       1.853 -15.306 -48.466  1.00  0.74           C  
ATOM   1149  C   VAL A 362       2.555 -16.620 -48.193  1.00  0.74           C  
ATOM   1150  O   VAL A 362       2.428 -17.205 -47.116  1.00  0.74           O  
ATOM   1151  CB  VAL A 362       2.579 -14.206 -47.698  1.00  0.74           C  
ATOM   1152  CG1 VAL A 362       4.067 -14.091 -48.102  1.00  0.74           C  
ATOM   1153  CG2 VAL A 362       1.863 -12.870 -47.950  1.00  0.74           C  
ATOM   1154  N   VAL A 363       3.302 -17.121 -49.186  1.00  0.83           N  
ATOM   1155  CA  VAL A 363       3.826 -18.469 -49.116  1.00  0.83           C  
ATOM   1156  C   VAL A 363       5.330 -18.483 -49.314  1.00  0.83           C  
ATOM   1157  O   VAL A 363       6.021 -19.376 -48.827  1.00  0.83           O  
ATOM   1158  CB  VAL A 363       3.093 -19.359 -50.124  1.00  0.83           C  
ATOM   1159  CG1 VAL A 363       3.663 -19.262 -51.551  1.00  0.83           C  
ATOM   1160  CG2 VAL A 363       3.030 -20.806 -49.607  1.00  0.83           C  
ATOM   1161  N   LEU A 364       5.881 -17.473 -50.022  1.00  0.85           N  
ATOM   1162  CA  LEU A 364       7.305 -17.373 -50.287  1.00  0.85           C  
ATOM   1163  C   LEU A 364       7.697 -15.935 -50.520  1.00  0.85           C  
ATOM   1164  O   LEU A 364       6.954 -15.171 -51.134  1.00  0.85           O  
ATOM   1165  CB  LEU A 364       7.678 -18.182 -51.555  1.00  0.85           C  
ATOM   1166  CG  LEU A 364       9.154 -18.557 -51.777  1.00  0.85           C  
ATOM   1167  CD1 LEU A 364       9.642 -19.580 -50.744  1.00  0.85           C  
ATOM   1168  CD2 LEU A 364       9.305 -19.127 -53.193  1.00  0.85           C  
ATOM   1169  N   VAL A 365       8.890 -15.540 -50.058  1.00  0.82           N  
ATOM   1170  CA  VAL A 365       9.477 -14.245 -50.341  1.00  0.82           C  
ATOM   1171  C   VAL A 365      10.857 -14.453 -50.934  1.00  0.82           C  
ATOM   1172  O   VAL A 365      11.752 -15.064 -50.341  1.00  0.82           O  
ATOM   1173  CB  VAL A 365       9.540 -13.338 -49.117  1.00  0.82           C  
ATOM   1174  CG1 VAL A 365      10.209 -11.993 -49.458  1.00  0.82           C  
ATOM   1175  CG2 VAL A 365       8.112 -13.101 -48.588  1.00  0.82           C  
ATOM   1176  N   LEU A 366      11.048 -13.941 -52.158  1.00  0.79           N  
ATOM   1177  CA  LEU A 366      12.263 -14.058 -52.919  1.00  0.79           C  
ATOM   1178  C   LEU A 366      12.857 -12.698 -53.134  1.00  0.79           C  
ATOM   1179  O   LEU A 366      12.156 -11.737 -53.446  1.00  0.79           O  
ATOM   1180  CB  LEU A 366      11.995 -14.663 -54.317  1.00  0.79           C  
ATOM   1181  CG  LEU A 366      11.592 -16.141 -54.299  1.00  0.79           C  
ATOM   1182  CD1 LEU A 366      11.219 -16.624 -55.710  1.00  0.79           C  
ATOM   1183  CD2 LEU A 366      12.716 -16.991 -53.704  1.00  0.79           C  
ATOM   1184  N   GLU A 367      14.183 -12.587 -52.978  1.00  0.70           N  
ATOM   1185  CA  GLU A 367      14.837 -11.308 -53.102  1.00  0.70           C  
ATOM   1186  C   GLU A 367      16.086 -11.446 -53.945  1.00  0.70           C  
ATOM   1187  O   GLU A 367      16.825 -12.432 -53.881  1.00  0.70           O  
ATOM   1188  CB  GLU A 367      15.082 -10.696 -51.708  1.00  0.70           C  
ATOM   1189  CG  GLU A 367      14.825  -9.173 -51.640  1.00  0.70           C  
ATOM   1190  CD  GLU A 367      14.225  -8.747 -50.304  1.00  0.70           C  
ATOM   1191  OE1 GLU A 367      14.837  -9.019 -49.247  1.00  0.70           O  
ATOM   1192  OE2 GLU A 367      13.116  -8.152 -50.355  1.00  0.70           O  
ATOM   1193  N   ARG A 368      16.306 -10.481 -54.853  1.00  0.59           N  
ATOM   1194  CA  ARG A 368      17.392 -10.491 -55.808  1.00  0.59           C  
ATOM   1195  C   ARG A 368      18.687 -10.004 -55.170  1.00  0.59           C  
ATOM   1196  O   ARG A 368      19.095  -8.849 -55.301  1.00  0.59           O  
ATOM   1197  CB  ARG A 368      17.028  -9.673 -57.077  1.00  0.59           C  
ATOM   1198  CG  ARG A 368      18.156  -9.649 -58.126  1.00  0.59           C  
ATOM   1199  CD  ARG A 368      17.893  -8.863 -59.414  1.00  0.59           C  
ATOM   1200  NE  ARG A 368      19.256  -8.575 -59.966  1.00  0.59           N  
ATOM   1201  CZ  ARG A 368      19.984  -7.484 -59.705  1.00  0.59           C  
ATOM   1202  NH1 ARG A 368      21.235  -7.449 -60.126  1.00  0.59           N  
ATOM   1203  NH2 ARG A 368      19.546  -6.504 -58.930  1.00  0.59           N  
ATOM   1204  N   ALA A 369      19.368 -10.913 -54.453  1.00  0.62           N  
ATOM   1205  CA  ALA A 369      20.597 -10.602 -53.753  1.00  0.62           C  
ATOM   1206  C   ALA A 369      21.748 -11.533 -54.108  1.00  0.62           C  
ATOM   1207  O   ALA A 369      22.889 -11.093 -54.262  1.00  0.62           O  
ATOM   1208  CB  ALA A 369      20.313 -10.720 -52.248  1.00  0.62           C  
ATOM   1209  N   SER A 370      21.476 -12.847 -54.303  1.00  0.41           N  
ATOM   1210  CA  SER A 370      22.496 -13.877 -54.542  1.00  0.41           C  
ATOM   1211  C   SER A 370      23.663 -13.830 -53.549  1.00  0.41           C  
ATOM   1212  O   SER A 370      23.464 -13.931 -52.339  1.00  0.41           O  
ATOM   1213  CB  SER A 370      22.977 -13.856 -56.014  1.00  0.41           C  
ATOM   1214  OG  SER A 370      23.807 -14.968 -56.375  1.00  0.41           O  
ATOM   1215  N   GLN A 371      24.907 -13.683 -54.043  1.00  0.43           N  
ATOM   1216  CA  GLN A 371      26.098 -13.521 -53.232  1.00  0.43           C  
ATOM   1217  C   GLN A 371      26.914 -12.345 -53.718  1.00  0.43           C  
ATOM   1218  O   GLN A 371      28.125 -12.459 -53.903  1.00  0.43           O  
ATOM   1219  CB  GLN A 371      27.008 -14.773 -53.261  1.00  0.43           C  
ATOM   1220  CG  GLN A 371      26.356 -16.047 -52.682  1.00  0.43           C  
ATOM   1221  CD  GLN A 371      26.025 -15.909 -51.198  1.00  0.43           C  
ATOM   1222  OE1 GLN A 371      26.634 -15.198 -50.401  1.00  0.43           O  
ATOM   1223  NE2 GLN A 371      24.968 -16.638 -50.771  1.00  0.43           N  
ATOM   1224  N   GLY A 372      26.300 -11.171 -53.981  1.00  0.42           N  
ATOM   1225  CA  GLY A 372      27.052 -10.003 -54.450  1.00  0.42           C  
ATOM   1226  C   GLY A 372      27.652 -10.247 -55.810  1.00  0.42           C  
ATOM   1227  O   GLY A 372      26.936 -10.232 -56.799  1.00  0.42           O  
ATOM   1228  N   ALA A 373      28.966 -10.546 -55.916  1.00  0.43           N  
ATOM   1229  CA  ALA A 373      29.547 -10.914 -57.182  1.00  0.43           C  
ATOM   1230  C   ALA A 373      29.587 -12.432 -57.454  1.00  0.43           C  
ATOM   1231  O   ALA A 373      30.384 -12.924 -58.192  1.00  0.43           O  
ATOM   1232  CB  ALA A 373      30.976 -10.390 -57.285  1.00  0.43           C  
ATOM   1233  N   GLY A 374      28.585 -13.153 -56.861  1.00  0.43           N  
ATOM   1234  CA  GLY A 374      28.244 -14.566 -57.132  1.00  0.43           C  
ATOM   1235  C   GLY A 374      29.180 -15.588 -56.531  1.00  0.43           C  
ATOM   1236  O   GLY A 374      30.336 -15.260 -56.278  1.00  0.43           O  
ATOM   1237  N   PRO A 375      28.768 -16.839 -56.262  1.00  0.41           N  
ATOM   1238  CA  PRO A 375      29.653 -17.744 -55.540  1.00  0.41           C  
ATOM   1239  C   PRO A 375      30.460 -18.589 -56.503  1.00  0.41           C  
ATOM   1240  O   PRO A 375      31.608 -18.270 -56.785  1.00  0.41           O  
ATOM   1241  CB  PRO A 375      28.694 -18.583 -54.673  1.00  0.41           C  
ATOM   1242  CG  PRO A 375      27.351 -18.602 -55.417  1.00  0.41           C  
ATOM   1243  CD  PRO A 375      27.362 -17.281 -56.204  1.00  0.41           C  
ATOM   1244  N   SER A 376      29.881 -19.676 -57.035  1.00  0.44           N  
ATOM   1245  CA  SER A 376      30.477 -20.568 -58.004  1.00  0.44           C  
ATOM   1246  C   SER A 376      30.791 -19.917 -59.328  1.00  0.44           C  
ATOM   1247  O   SER A 376      31.728 -20.299 -60.025  1.00  0.44           O  
ATOM   1248  CB  SER A 376      29.495 -21.706 -58.326  1.00  0.44           C  
ATOM   1249  OG  SER A 376      29.026 -22.315 -57.124  1.00  0.44           O  
ATOM   1250  N   ARG A 377      29.970 -18.946 -59.752  1.00  0.37           N  
ATOM   1251  CA  ARG A 377      30.197 -18.255 -60.996  1.00  0.37           C  
ATOM   1252  C   ARG A 377      29.726 -16.843 -60.776  1.00  0.37           C  
ATOM   1253  O   ARG A 377      28.800 -16.646 -59.980  1.00  0.37           O  
ATOM   1254  CB  ARG A 377      29.406 -18.827 -62.208  1.00  0.37           C  
ATOM   1255  CG  ARG A 377      29.854 -20.227 -62.665  1.00  0.37           C  
ATOM   1256  CD  ARG A 377      29.087 -20.737 -63.887  1.00  0.37           C  
ATOM   1257  NE  ARG A 377      29.620 -22.103 -64.202  1.00  0.37           N  
ATOM   1258  CZ  ARG A 377      30.686 -22.340 -64.980  1.00  0.37           C  
ATOM   1259  NH1 ARG A 377      31.065 -23.599 -65.186  1.00  0.37           N  
ATOM   1260  NH2 ARG A 377      31.373 -21.356 -65.553  1.00  0.37           N  
ATOM   1261  N   PRO A 378      30.310 -15.844 -61.427  1.00  0.41           N  
ATOM   1262  CA  PRO A 378      29.950 -14.472 -61.159  1.00  0.41           C  
ATOM   1263  C   PRO A 378      28.617 -14.136 -61.802  1.00  0.41           C  
ATOM   1264  O   PRO A 378      28.234 -14.807 -62.766  1.00  0.41           O  
ATOM   1265  CB  PRO A 378      31.069 -13.643 -61.798  1.00  0.41           C  
ATOM   1266  CG  PRO A 378      31.664 -14.538 -62.888  1.00  0.41           C  
ATOM   1267  CD  PRO A 378      31.468 -15.946 -62.323  1.00  0.41           C  
ATOM   1268  N   PRO A 379      27.897 -13.130 -61.347  1.00  0.43           N  
ATOM   1269  CA  PRO A 379      26.674 -12.707 -61.917  1.00  0.43           C  
ATOM   1270  C   PRO A 379      27.016 -11.631 -62.928  1.00  0.43           C  
ATOM   1271  O   PRO A 379      27.535 -10.559 -62.619  1.00  0.43           O  
ATOM   1272  CB  PRO A 379      25.908 -12.143 -60.711  1.00  0.43           C  
ATOM   1273  CG  PRO A 379      26.971 -11.556 -59.793  1.00  0.43           C  
ATOM   1274  CD  PRO A 379      28.207 -12.339 -60.195  1.00  0.43           C  
ATOM   1275  N   THR A 380      26.708 -11.919 -64.187  1.00  0.47           N  
ATOM   1276  CA  THR A 380      26.659 -10.971 -65.284  1.00  0.47           C  
ATOM   1277  C   THR A 380      25.501  -9.995 -65.074  1.00  0.47           C  
ATOM   1278  O   THR A 380      24.660 -10.353 -64.254  1.00  0.47           O  
ATOM   1279  CB  THR A 380      26.547 -11.710 -66.628  1.00  0.47           C  
ATOM   1280  OG1 THR A 380      25.234 -12.167 -66.926  1.00  0.47           O  
ATOM   1281  CG2 THR A 380      27.425 -12.973 -66.623  1.00  0.47           C  
ATOM   1282  N   PRO A 381      25.373  -8.800 -65.686  1.00  0.60           N  
ATOM   1283  CA  PRO A 381      24.268  -7.853 -65.461  1.00  0.60           C  
ATOM   1284  C   PRO A 381      22.892  -8.498 -65.281  1.00  0.60           C  
ATOM   1285  O   PRO A 381      22.381  -9.140 -66.208  1.00  0.60           O  
ATOM   1286  CB  PRO A 381      24.382  -6.895 -66.663  1.00  0.60           C  
ATOM   1287  CG  PRO A 381      25.888  -6.822 -66.955  1.00  0.60           C  
ATOM   1288  CD  PRO A 381      26.399  -8.215 -66.557  1.00  0.60           C  
ATOM   1289  N   GLY A 382      22.305  -8.442 -64.067  1.00  0.73           N  
ATOM   1290  CA  GLY A 382      21.034  -9.088 -63.793  1.00  0.73           C  
ATOM   1291  C   GLY A 382      21.041 -10.627 -63.659  1.00  0.73           C  
ATOM   1292  O   GLY A 382      20.016 -11.292 -63.441  1.00  0.73           O  
ATOM   1293  N   ARG A 383      22.177 -11.306 -63.779  1.00  0.34           N  
ATOM   1294  CA  ARG A 383      22.282 -12.766 -63.818  1.00  0.34           C  
ATOM   1295  C   ARG A 383      22.081 -13.435 -62.490  1.00  0.34           C  
ATOM   1296  O   ARG A 383      21.698 -14.597 -62.396  1.00  0.34           O  
ATOM   1297  CB  ARG A 383      23.696 -13.198 -64.262  1.00  0.34           C  
ATOM   1298  CG  ARG A 383      23.981 -14.697 -64.497  1.00  0.34           C  
ATOM   1299  CD  ARG A 383      23.159 -15.300 -65.628  1.00  0.34           C  
ATOM   1300  NE  ARG A 383      23.307 -16.767 -65.474  1.00  0.34           N  
ATOM   1301  CZ  ARG A 383      22.545 -17.644 -66.127  1.00  0.34           C  
ATOM   1302  NH1 ARG A 383      22.573 -18.930 -65.800  1.00  0.34           N  
ATOM   1303  NH2 ARG A 383      21.741 -17.298 -67.121  1.00  0.34           N  
ATOM   1304  N   ASN A 384      22.372 -12.692 -61.419  1.00  0.60           N  
ATOM   1305  CA  ASN A 384      22.188 -13.115 -60.062  1.00  0.60           C  
ATOM   1306  C   ASN A 384      20.781 -13.596 -59.733  1.00  0.60           C  
ATOM   1307  O   ASN A 384      19.789 -12.892 -59.901  1.00  0.60           O  
ATOM   1308  CB  ASN A 384      22.626 -11.984 -59.108  1.00  0.60           C  
ATOM   1309  CG  ASN A 384      21.829 -10.692 -59.272  1.00  0.60           C  
ATOM   1310  OD1 ASN A 384      21.596 -10.174 -60.362  1.00  0.60           O  
ATOM   1311  ND2 ASN A 384      21.424 -10.112 -58.117  1.00  0.60           N  
ATOM   1312  N   ARG A 385      20.694 -14.836 -59.238  1.00  0.60           N  
ATOM   1313  CA  ARG A 385      19.447 -15.496 -58.958  1.00  0.60           C  
ATOM   1314  C   ARG A 385      18.753 -14.967 -57.724  1.00  0.60           C  
ATOM   1315  O   ARG A 385      19.361 -14.365 -56.834  1.00  0.60           O  
ATOM   1316  CB  ARG A 385      19.683 -17.015 -58.803  1.00  0.60           C  
ATOM   1317  CG  ARG A 385      20.300 -17.659 -60.060  1.00  0.60           C  
ATOM   1318  CD  ARG A 385      20.483 -19.173 -59.933  1.00  0.60           C  
ATOM   1319  NE  ARG A 385      21.607 -19.359 -58.958  1.00  0.60           N  
ATOM   1320  CZ  ARG A 385      21.957 -20.527 -58.405  1.00  0.60           C  
ATOM   1321  NH1 ARG A 385      22.975 -20.551 -57.545  1.00  0.60           N  
ATOM   1322  NH2 ARG A 385      21.327 -21.658 -58.692  1.00  0.60           N  
ATOM   1323  N   TYR A 386      17.438 -15.214 -57.638  1.00  0.67           N  
ATOM   1324  CA  TYR A 386      16.700 -15.023 -56.414  1.00  0.67           C  
ATOM   1325  C   TYR A 386      17.186 -15.927 -55.281  1.00  0.67           C  
ATOM   1326  O   TYR A 386      17.548 -17.088 -55.476  1.00  0.67           O  
ATOM   1327  CB  TYR A 386      15.192 -15.291 -56.629  1.00  0.67           C  
ATOM   1328  CG  TYR A 386      14.541 -14.231 -57.473  1.00  0.67           C  
ATOM   1329  CD1 TYR A 386      14.063 -14.524 -58.762  1.00  0.67           C  
ATOM   1330  CD2 TYR A 386      14.341 -12.942 -56.953  1.00  0.67           C  
ATOM   1331  CE1 TYR A 386      13.384 -13.548 -59.506  1.00  0.67           C  
ATOM   1332  CE2 TYR A 386      13.687 -11.959 -57.707  1.00  0.67           C  
ATOM   1333  CZ  TYR A 386      13.214 -12.264 -58.986  1.00  0.67           C  
ATOM   1334  OH  TYR A 386      12.573 -11.281 -59.759  1.00  0.67           O  
ATOM   1335  N   THR A 387      17.183 -15.409 -54.042  1.00  0.75           N  
ATOM   1336  CA  THR A 387      17.415 -16.214 -52.851  1.00  0.75           C  
ATOM   1337  C   THR A 387      16.171 -16.198 -51.994  1.00  0.75           C  
ATOM   1338  O   THR A 387      15.395 -15.244 -51.976  1.00  0.75           O  
ATOM   1339  CB  THR A 387      18.607 -15.796 -51.992  1.00  0.75           C  
ATOM   1340  OG1 THR A 387      18.578 -14.407 -51.694  1.00  0.75           O  
ATOM   1341  CG2 THR A 387      19.910 -16.086 -52.748  1.00  0.75           C  
ATOM   1342  N   VAL A 388      15.921 -17.305 -51.264  1.00  0.85           N  
ATOM   1343  CA  VAL A 388      14.782 -17.414 -50.366  1.00  0.85           C  
ATOM   1344  C   VAL A 388      15.010 -16.615 -49.109  1.00  0.85           C  
ATOM   1345  O   VAL A 388      15.862 -16.970 -48.299  1.00  0.85           O  
ATOM   1346  CB  VAL A 388      14.515 -18.857 -49.944  1.00  0.85           C  
ATOM   1347  CG1 VAL A 388      13.228 -18.949 -49.099  1.00  0.85           C  
ATOM   1348  CG2 VAL A 388      14.386 -19.733 -51.188  1.00  0.85           C  
ATOM   1349  N   MET A 389      14.257 -15.526 -48.894  1.00  0.81           N  
ATOM   1350  CA  MET A 389      14.261 -14.821 -47.625  1.00  0.81           C  
ATOM   1351  C   MET A 389      13.358 -15.495 -46.622  1.00  0.81           C  
ATOM   1352  O   MET A 389      13.738 -15.748 -45.480  1.00  0.81           O  
ATOM   1353  CB  MET A 389      13.842 -13.352 -47.817  1.00  0.81           C  
ATOM   1354  CG  MET A 389      14.840 -12.582 -48.703  1.00  0.81           C  
ATOM   1355  SD  MET A 389      16.582 -12.667 -48.173  1.00  0.81           S  
ATOM   1356  CE  MET A 389      16.336 -11.621 -46.710  1.00  0.81           C  
ATOM   1357  N   SER A 390      12.145 -15.868 -47.055  1.00  0.87           N  
ATOM   1358  CA  SER A 390      11.209 -16.523 -46.173  1.00  0.87           C  
ATOM   1359  C   SER A 390      10.206 -17.335 -46.947  1.00  0.87           C  
ATOM   1360  O   SER A 390      10.034 -17.171 -48.153  1.00  0.87           O  
ATOM   1361  CB  SER A 390      10.481 -15.549 -45.199  1.00  0.87           C  
ATOM   1362  OG  SER A 390       9.631 -14.624 -45.880  1.00  0.87           O  
ATOM   1363  N   GLY A 391       9.532 -18.280 -46.273  1.00  0.89           N  
ATOM   1364  CA  GLY A 391       8.487 -19.056 -46.914  1.00  0.89           C  
ATOM   1365  C   GLY A 391       7.913 -20.108 -46.021  1.00  0.89           C  
ATOM   1366  O   GLY A 391       8.334 -20.296 -44.882  1.00  0.89           O  
ATOM   1367  N   THR A 392       6.903 -20.840 -46.518  1.00  0.86           N  
ATOM   1368  CA  THR A 392       6.398 -22.039 -45.857  1.00  0.86           C  
ATOM   1369  C   THR A 392       7.341 -23.209 -46.098  1.00  0.86           C  
ATOM   1370  O   THR A 392       7.988 -23.237 -47.146  1.00  0.86           O  
ATOM   1371  CB  THR A 392       4.978 -22.458 -46.252  1.00  0.86           C  
ATOM   1372  OG1 THR A 392       4.880 -22.828 -47.621  1.00  0.86           O  
ATOM   1373  CG2 THR A 392       4.006 -21.297 -46.003  1.00  0.86           C  
ATOM   1374  N   PRO A 393       7.471 -24.198 -45.210  1.00  0.91           N  
ATOM   1375  CA  PRO A 393       8.331 -25.365 -45.419  1.00  0.91           C  
ATOM   1376  C   PRO A 393       8.161 -26.067 -46.751  1.00  0.91           C  
ATOM   1377  O   PRO A 393       9.146 -26.319 -47.442  1.00  0.91           O  
ATOM   1378  CB  PRO A 393       7.979 -26.276 -44.241  1.00  0.91           C  
ATOM   1379  CG  PRO A 393       7.606 -25.308 -43.121  1.00  0.91           C  
ATOM   1380  CD  PRO A 393       6.884 -24.191 -43.862  1.00  0.91           C  
ATOM   1381  N   GLU A 394       6.901 -26.338 -47.133  1.00  0.85           N  
ATOM   1382  CA  GLU A 394       6.546 -26.940 -48.405  1.00  0.85           C  
ATOM   1383  C   GLU A 394       6.965 -26.119 -49.615  1.00  0.85           C  
ATOM   1384  O   GLU A 394       7.558 -26.619 -50.566  1.00  0.85           O  
ATOM   1385  CB  GLU A 394       5.012 -27.150 -48.456  1.00  0.85           C  
ATOM   1386  CG  GLU A 394       4.590 -28.606 -48.153  1.00  0.85           C  
ATOM   1387  CD  GLU A 394       4.765 -29.547 -49.348  1.00  0.85           C  
ATOM   1388  OE1 GLU A 394       5.893 -29.644 -49.896  1.00  0.85           O  
ATOM   1389  OE2 GLU A 394       3.752 -30.190 -49.718  1.00  0.85           O  
ATOM   1390  N   LYS A 395       6.708 -24.796 -49.598  1.00  0.87           N  
ATOM   1391  CA  LYS A 395       7.086 -23.927 -50.697  1.00  0.87           C  
ATOM   1392  C   LYS A 395       8.589 -23.730 -50.845  1.00  0.87           C  
ATOM   1393  O   LYS A 395       9.121 -23.660 -51.952  1.00  0.87           O  
ATOM   1394  CB  LYS A 395       6.370 -22.567 -50.598  1.00  0.87           C  
ATOM   1395  CG  LYS A 395       6.448 -21.734 -51.882  1.00  0.87           C  
ATOM   1396  CD  LYS A 395       5.602 -22.298 -53.026  1.00  0.87           C  
ATOM   1397  CE  LYS A 395       5.758 -21.522 -54.332  1.00  0.87           C  
ATOM   1398  NZ  LYS A 395       4.847 -22.088 -55.337  1.00  0.87           N  
ATOM   1399  N   ILE A 396       9.329 -23.660 -49.719  1.00  0.90           N  
ATOM   1400  CA  ILE A 396      10.788 -23.640 -49.725  1.00  0.90           C  
ATOM   1401  C   ILE A 396      11.354 -24.919 -50.345  1.00  0.90           C  
ATOM   1402  O   ILE A 396      12.223 -24.871 -51.213  1.00  0.90           O  
ATOM   1403  CB  ILE A 396      11.351 -23.412 -48.319  1.00  0.90           C  
ATOM   1404  CG1 ILE A 396      10.924 -22.027 -47.783  1.00  0.90           C  
ATOM   1405  CG2 ILE A 396      12.892 -23.521 -48.322  1.00  0.90           C  
ATOM   1406  CD1 ILE A 396      11.208 -21.835 -46.290  1.00  0.90           C  
ATOM   1407  N   LEU A 397      10.818 -26.101 -49.971  1.00  0.92           N  
ATOM   1408  CA  LEU A 397      11.170 -27.367 -50.603  1.00  0.92           C  
ATOM   1409  C   LEU A 397      10.845 -27.415 -52.091  1.00  0.92           C  
ATOM   1410  O   LEU A 397      11.676 -27.816 -52.906  1.00  0.92           O  
ATOM   1411  CB  LEU A 397      10.443 -28.534 -49.891  1.00  0.92           C  
ATOM   1412  CG  LEU A 397      10.595 -29.933 -50.533  1.00  0.92           C  
ATOM   1413  CD1 LEU A 397      12.046 -30.430 -50.566  1.00  0.92           C  
ATOM   1414  CD2 LEU A 397       9.688 -30.932 -49.809  1.00  0.92           C  
ATOM   1415  N   GLU A 398       9.641 -26.955 -52.483  1.00  0.89           N  
ATOM   1416  CA  GLU A 398       9.186 -26.894 -53.862  1.00  0.89           C  
ATOM   1417  C   GLU A 398      10.116 -26.087 -54.754  1.00  0.89           C  
ATOM   1418  O   GLU A 398      10.582 -26.579 -55.779  1.00  0.89           O  
ATOM   1419  CB  GLU A 398       7.782 -26.249 -53.869  1.00  0.89           C  
ATOM   1420  CG  GLU A 398       7.024 -26.206 -55.222  1.00  0.89           C  
ATOM   1421  CD  GLU A 398       5.721 -25.432 -55.049  1.00  0.89           C  
ATOM   1422  OE1 GLU A 398       5.267 -24.646 -55.918  1.00  0.89           O  
ATOM   1423  OE2 GLU A 398       5.123 -25.555 -53.948  1.00  0.89           O  
ATOM   1424  N   LEU A 399      10.501 -24.872 -54.315  1.00  0.89           N  
ATOM   1425  CA  LEU A 399      11.459 -24.038 -55.018  1.00  0.89           C  
ATOM   1426  C   LEU A 399      12.851 -24.637 -55.127  1.00  0.89           C  
ATOM   1427  O   LEU A 399      13.468 -24.652 -56.193  1.00  0.89           O  
ATOM   1428  CB  LEU A 399      11.608 -22.696 -54.261  1.00  0.89           C  
ATOM   1429  CG  LEU A 399      12.586 -21.685 -54.899  1.00  0.89           C  
ATOM   1430  CD1 LEU A 399      12.079 -21.182 -56.254  1.00  0.89           C  
ATOM   1431  CD2 LEU A 399      12.844 -20.527 -53.954  1.00  0.89           C  
ATOM   1432  N   LEU A 400      13.394 -25.175 -54.014  1.00  0.89           N  
ATOM   1433  CA  LEU A 400      14.727 -25.757 -54.000  1.00  0.89           C  
ATOM   1434  C   LEU A 400      14.821 -26.972 -54.923  1.00  0.89           C  
ATOM   1435  O   LEU A 400      15.839 -27.205 -55.572  1.00  0.89           O  
ATOM   1436  CB  LEU A 400      15.213 -26.074 -52.555  1.00  0.89           C  
ATOM   1437  CG  LEU A 400      16.014 -24.948 -51.848  1.00  0.89           C  
ATOM   1438  CD1 LEU A 400      17.364 -24.683 -52.522  1.00  0.89           C  
ATOM   1439  CD2 LEU A 400      15.253 -23.625 -51.709  1.00  0.89           C  
ATOM   1440  N   LEU A 401      13.727 -27.751 -55.040  1.00  0.89           N  
ATOM   1441  CA  LEU A 401      13.580 -28.762 -56.071  1.00  0.89           C  
ATOM   1442  C   LEU A 401      13.539 -28.232 -57.496  1.00  0.89           C  
ATOM   1443  O   LEU A 401      14.272 -28.717 -58.355  1.00  0.89           O  
ATOM   1444  CB  LEU A 401      12.269 -29.548 -55.840  1.00  0.89           C  
ATOM   1445  CG  LEU A 401      12.349 -30.569 -54.700  1.00  0.89           C  
ATOM   1446  CD1 LEU A 401      10.944 -31.087 -54.377  1.00  0.89           C  
ATOM   1447  CD2 LEU A 401      13.303 -31.711 -55.062  1.00  0.89           C  
ATOM   1448  N   GLU A 402      12.711 -27.208 -57.781  1.00  0.84           N  
ATOM   1449  CA  GLU A 402      12.531 -26.636 -59.109  1.00  0.84           C  
ATOM   1450  C   GLU A 402      13.807 -26.060 -59.692  1.00  0.84           C  
ATOM   1451  O   GLU A 402      14.104 -26.200 -60.879  1.00  0.84           O  
ATOM   1452  CB  GLU A 402      11.483 -25.508 -59.037  1.00  0.84           C  
ATOM   1453  CG  GLU A 402      10.035 -26.025 -58.914  1.00  0.84           C  
ATOM   1454  CD  GLU A 402       9.053 -24.902 -58.595  1.00  0.84           C  
ATOM   1455  OE1 GLU A 402       9.490 -23.775 -58.242  1.00  0.84           O  
ATOM   1456  OE2 GLU A 402       7.836 -25.186 -58.705  1.00  0.84           O  
ATOM   1457  N   ALA A 403      14.612 -25.410 -58.838  1.00  0.84           N  
ATOM   1458  CA  ALA A 403      15.832 -24.745 -59.233  1.00  0.84           C  
ATOM   1459  C   ALA A 403      17.099 -25.588 -59.060  1.00  0.84           C  
ATOM   1460  O   ALA A 403      18.217 -25.073 -59.136  1.00  0.84           O  
ATOM   1461  CB  ALA A 403      15.944 -23.429 -58.445  1.00  0.84           C  
ATOM   1462  N   MET A 404      16.970 -26.917 -58.858  1.00  0.81           N  
ATOM   1463  CA  MET A 404      18.098 -27.840 -58.909  1.00  0.81           C  
ATOM   1464  C   MET A 404      18.682 -27.944 -60.314  1.00  0.81           C  
ATOM   1465  O   MET A 404      17.997 -28.339 -61.256  1.00  0.81           O  
ATOM   1466  CB  MET A 404      17.707 -29.251 -58.386  1.00  0.81           C  
ATOM   1467  CG  MET A 404      18.856 -30.180 -57.922  1.00  0.81           C  
ATOM   1468  SD  MET A 404      20.033 -30.779 -59.176  1.00  0.81           S  
ATOM   1469  CE  MET A 404      18.985 -31.969 -60.027  1.00  0.81           C  
ATOM   1470  N   GLY A 405      19.974 -27.580 -60.475  1.00  0.75           N  
ATOM   1471  CA  GLY A 405      20.709 -27.667 -61.734  1.00  0.75           C  
ATOM   1472  C   GLY A 405      21.178 -29.071 -62.067  1.00  0.75           C  
ATOM   1473  O   GLY A 405      22.065 -29.568 -61.362  1.00  0.75           O  
ATOM   1474  N   PRO A 406      20.661 -29.763 -63.095  1.00  0.74           N  
ATOM   1475  CA  PRO A 406      21.007 -31.154 -63.333  1.00  0.74           C  
ATOM   1476  C   PRO A 406      22.273 -31.258 -64.152  1.00  0.74           C  
ATOM   1477  O   PRO A 406      22.924 -32.295 -64.071  1.00  0.74           O  
ATOM   1478  CB  PRO A 406      19.799 -31.717 -64.101  1.00  0.74           C  
ATOM   1479  CG  PRO A 406      19.202 -30.522 -64.852  1.00  0.74           C  
ATOM   1480  CD  PRO A 406      19.571 -29.315 -63.980  1.00  0.74           C  
ATOM   1481  N   ASP A 407      22.621 -30.227 -64.946  1.00  0.65           N  
ATOM   1482  CA  ASP A 407      23.739 -30.222 -65.867  1.00  0.65           C  
ATOM   1483  C   ASP A 407      25.077 -30.597 -65.226  1.00  0.65           C  
ATOM   1484  O   ASP A 407      25.448 -30.138 -64.146  1.00  0.65           O  
ATOM   1485  CB  ASP A 407      23.849 -28.841 -66.562  1.00  0.65           C  
ATOM   1486  CG  ASP A 407      22.662 -28.575 -67.482  1.00  0.65           C  
ATOM   1487  OD1 ASP A 407      21.828 -29.492 -67.684  1.00  0.65           O  
ATOM   1488  OD2 ASP A 407      22.579 -27.430 -67.991  1.00  0.65           O  
ATOM   1489  N   SER A 408      25.848 -31.468 -65.905  1.00  0.60           N  
ATOM   1490  CA  SER A 408      27.046 -32.115 -65.382  1.00  0.60           C  
ATOM   1491  C   SER A 408      28.178 -31.177 -65.029  1.00  0.60           C  
ATOM   1492  O   SER A 408      28.958 -31.443 -64.126  1.00  0.60           O  
ATOM   1493  CB  SER A 408      27.566 -33.207 -66.352  1.00  0.60           C  
ATOM   1494  OG  SER A 408      27.856 -32.675 -67.649  1.00  0.60           O  
ATOM   1495  N   SER A 409      28.283 -30.031 -65.720  1.00  0.64           N  
ATOM   1496  CA  SER A 409      29.263 -28.995 -65.427  1.00  0.64           C  
ATOM   1497  C   SER A 409      28.909 -28.122 -64.233  1.00  0.64           C  
ATOM   1498  O   SER A 409      29.738 -27.370 -63.717  1.00  0.64           O  
ATOM   1499  CB  SER A 409      29.437 -28.058 -66.647  1.00  0.64           C  
ATOM   1500  OG  SER A 409      28.226 -27.361 -66.957  1.00  0.64           O  
ATOM   1501  N   ALA A 410      27.649 -28.197 -63.774  1.00  0.69           N  
ATOM   1502  CA  ALA A 410      27.169 -27.550 -62.583  1.00  0.69           C  
ATOM   1503  C   ALA A 410      26.855 -28.610 -61.549  1.00  0.69           C  
ATOM   1504  O   ALA A 410      25.801 -28.622 -60.908  1.00  0.69           O  
ATOM   1505  CB  ALA A 410      25.937 -26.688 -62.890  1.00  0.69           C  
ATOM   1506  N   HIS A 411      27.814 -29.527 -61.318  1.00  0.64           N  
ATOM   1507  CA  HIS A 411      27.663 -30.555 -60.314  1.00  0.64           C  
ATOM   1508  C   HIS A 411      27.774 -29.952 -58.917  1.00  0.64           C  
ATOM   1509  O   HIS A 411      26.782 -29.902 -58.190  1.00  0.64           O  
ATOM   1510  CB  HIS A 411      28.577 -31.775 -60.610  1.00  0.64           C  
ATOM   1511  CG  HIS A 411      30.049 -31.517 -60.587  1.00  0.64           C  
ATOM   1512  ND1 HIS A 411      30.622 -30.652 -61.501  1.00  0.64           N  
ATOM   1513  CD2 HIS A 411      30.972 -31.945 -59.694  1.00  0.64           C  
ATOM   1514  CE1 HIS A 411      31.887 -30.574 -61.141  1.00  0.64           C  
ATOM   1515  NE2 HIS A 411      32.152 -31.332 -60.052  1.00  0.64           N  
ATOM   1516  N   ASP A 412      28.908 -29.320 -58.577  1.00  0.69           N  
ATOM   1517  CA  ASP A 412      29.090 -28.655 -57.295  1.00  0.69           C  
ATOM   1518  C   ASP A 412      28.268 -27.368 -57.038  1.00  0.69           C  
ATOM   1519  O   ASP A 412      27.878 -27.137 -55.890  1.00  0.69           O  
ATOM   1520  CB  ASP A 412      30.579 -28.370 -56.988  1.00  0.69           C  
ATOM   1521  CG  ASP A 412      31.450 -29.574 -57.289  1.00  0.69           C  
ATOM   1522  OD1 ASP A 412      31.153 -30.681 -56.789  1.00  0.69           O  
ATOM   1523  OD2 ASP A 412      32.430 -29.385 -58.057  1.00  0.69           O  
ATOM   1524  N   PRO A 413      27.936 -26.477 -57.998  1.00  0.68           N  
ATOM   1525  CA  PRO A 413      27.177 -25.253 -57.737  1.00  0.68           C  
ATOM   1526  C   PRO A 413      25.749 -25.472 -57.294  1.00  0.68           C  
ATOM   1527  O   PRO A 413      25.085 -24.508 -56.909  1.00  0.68           O  
ATOM   1528  CB  PRO A 413      27.172 -24.516 -59.090  1.00  0.68           C  
ATOM   1529  CG  PRO A 413      28.452 -24.972 -59.784  1.00  0.68           C  
ATOM   1530  CD  PRO A 413      28.641 -26.395 -59.273  1.00  0.68           C  
ATOM   1531  N   THR A 414      25.248 -26.714 -57.369  1.00  0.74           N  
ATOM   1532  CA  THR A 414      23.912 -27.043 -56.899  1.00  0.74           C  
ATOM   1533  C   THR A 414      23.994 -27.697 -55.540  1.00  0.74           C  
ATOM   1534  O   THR A 414      23.123 -27.517 -54.689  1.00  0.74           O  
ATOM   1535  CB  THR A 414      23.155 -27.966 -57.841  1.00  0.74           C  
ATOM   1536  OG1 THR A 414      23.217 -27.466 -59.173  1.00  0.74           O  
ATOM   1537  CG2 THR A 414      21.676 -27.948 -57.450  1.00  0.74           C  
ATOM   1538  N   GLU A 415      25.111 -28.396 -55.256  1.00  0.76           N  
ATOM   1539  CA  GLU A 415      25.367 -29.045 -53.982  1.00  0.76           C  
ATOM   1540  C   GLU A 415      25.624 -28.048 -52.875  1.00  0.76           C  
ATOM   1541  O   GLU A 415      25.473 -28.336 -51.695  1.00  0.76           O  
ATOM   1542  CB  GLU A 415      26.526 -30.064 -54.126  1.00  0.76           C  
ATOM   1543  CG  GLU A 415      26.058 -31.226 -55.036  1.00  0.76           C  
ATOM   1544  CD  GLU A 415      26.940 -32.463 -55.158  1.00  0.76           C  
ATOM   1545  OE1 GLU A 415      27.856 -32.683 -54.336  1.00  0.76           O  
ATOM   1546  OE2 GLU A 415      26.566 -33.271 -56.059  1.00  0.76           O  
ATOM   1547  N   THR A 416      25.954 -26.799 -53.231  1.00  0.74           N  
ATOM   1548  CA  THR A 416      26.059 -25.701 -52.285  1.00  0.74           C  
ATOM   1549  C   THR A 416      24.755 -24.966 -52.015  1.00  0.74           C  
ATOM   1550  O   THR A 416      24.509 -24.534 -50.894  1.00  0.74           O  
ATOM   1551  CB  THR A 416      27.130 -24.711 -52.699  1.00  0.74           C  
ATOM   1552  OG1 THR A 416      26.897 -24.188 -54.001  1.00  0.74           O  
ATOM   1553  CG2 THR A 416      28.478 -25.446 -52.742  1.00  0.74           C  
ATOM   1554  N   PHE A 417      23.863 -24.812 -53.014  1.00  0.75           N  
ATOM   1555  CA  PHE A 417      22.562 -24.167 -52.830  1.00  0.75           C  
ATOM   1556  C   PHE A 417      21.575 -25.033 -52.054  1.00  0.75           C  
ATOM   1557  O   PHE A 417      20.896 -24.590 -51.130  1.00  0.75           O  
ATOM   1558  CB  PHE A 417      21.964 -23.756 -54.205  1.00  0.75           C  
ATOM   1559  CG  PHE A 417      20.830 -22.762 -54.079  1.00  0.75           C  
ATOM   1560  CD1 PHE A 417      21.012 -21.540 -53.404  1.00  0.75           C  
ATOM   1561  CD2 PHE A 417      19.576 -23.035 -54.652  1.00  0.75           C  
ATOM   1562  CE1 PHE A 417      19.959 -20.623 -53.286  1.00  0.75           C  
ATOM   1563  CE2 PHE A 417      18.522 -22.117 -54.540  1.00  0.75           C  
ATOM   1564  CZ  PHE A 417      18.712 -20.913 -53.852  1.00  0.75           C  
ATOM   1565  N   LEU A 418      21.513 -26.338 -52.386  1.00  0.86           N  
ATOM   1566  CA  LEU A 418      20.709 -27.304 -51.660  1.00  0.86           C  
ATOM   1567  C   LEU A 418      21.186 -27.517 -50.226  1.00  0.86           C  
ATOM   1568  O   LEU A 418      20.392 -27.803 -49.332  1.00  0.86           O  
ATOM   1569  CB  LEU A 418      20.709 -28.673 -52.380  1.00  0.86           C  
ATOM   1570  CG  LEU A 418      19.852 -28.787 -53.653  1.00  0.86           C  
ATOM   1571  CD1 LEU A 418      20.039 -30.186 -54.252  1.00  0.86           C  
ATOM   1572  CD2 LEU A 418      18.367 -28.561 -53.363  1.00  0.86           C  
ATOM   1573  N   SER A 419      22.504 -27.352 -49.975  1.00  0.87           N  
ATOM   1574  CA  SER A 419      23.173 -27.554 -48.685  1.00  0.87           C  
ATOM   1575  C   SER A 419      22.538 -26.786 -47.546  1.00  0.87           C  
ATOM   1576  O   SER A 419      22.337 -27.329 -46.462  1.00  0.87           O  
ATOM   1577  CB  SER A 419      24.677 -27.157 -48.799  1.00  0.87           C  
ATOM   1578  OG  SER A 419      25.456 -27.257 -47.601  1.00  0.87           O  
ATOM   1579  N   ASP A 420      22.136 -25.521 -47.785  1.00  0.87           N  
ATOM   1580  CA  ASP A 420      21.399 -24.743 -46.807  1.00  0.87           C  
ATOM   1581  C   ASP A 420      20.075 -25.375 -46.384  1.00  0.87           C  
ATOM   1582  O   ASP A 420      19.820 -25.518 -45.196  1.00  0.87           O  
ATOM   1583  CB  ASP A 420      21.117 -23.317 -47.352  1.00  0.87           C  
ATOM   1584  CG  ASP A 420      22.382 -22.484 -47.396  1.00  0.87           C  
ATOM   1585  OD1 ASP A 420      23.309 -22.771 -46.595  1.00  0.87           O  
ATOM   1586  OD2 ASP A 420      22.449 -21.515 -48.190  1.00  0.87           O  
ATOM   1587  N   PHE A 421      19.219 -25.825 -47.327  1.00  0.90           N  
ATOM   1588  CA  PHE A 421      17.956 -26.486 -47.004  1.00  0.90           C  
ATOM   1589  C   PHE A 421      18.143 -27.826 -46.302  1.00  0.90           C  
ATOM   1590  O   PHE A 421      17.523 -28.113 -45.285  1.00  0.90           O  
ATOM   1591  CB  PHE A 421      17.127 -26.670 -48.313  1.00  0.90           C  
ATOM   1592  CG  PHE A 421      15.820 -27.396 -48.101  1.00  0.90           C  
ATOM   1593  CD1 PHE A 421      14.675 -26.703 -47.686  1.00  0.90           C  
ATOM   1594  CD2 PHE A 421      15.748 -28.789 -48.275  1.00  0.90           C  
ATOM   1595  CE1 PHE A 421      13.479 -27.388 -47.434  1.00  0.90           C  
ATOM   1596  CE2 PHE A 421      14.565 -29.483 -47.994  1.00  0.90           C  
ATOM   1597  CZ  PHE A 421      13.430 -28.780 -47.572  1.00  0.90           C  
ATOM   1598  N   LEU A 422      19.031 -28.672 -46.837  1.00  0.90           N  
ATOM   1599  CA  LEU A 422      19.271 -30.028 -46.379  1.00  0.90           C  
ATOM   1600  C   LEU A 422      19.887 -30.097 -44.996  1.00  0.90           C  
ATOM   1601  O   LEU A 422      19.656 -31.009 -44.204  1.00  0.90           O  
ATOM   1602  CB  LEU A 422      20.204 -30.714 -47.394  1.00  0.90           C  
ATOM   1603  CG  LEU A 422      19.583 -30.885 -48.789  1.00  0.90           C  
ATOM   1604  CD1 LEU A 422      20.699 -31.190 -49.771  1.00  0.90           C  
ATOM   1605  CD2 LEU A 422      18.516 -31.978 -48.793  1.00  0.90           C  
ATOM   1606  N   LEU A 423      20.746 -29.123 -44.663  1.00  0.90           N  
ATOM   1607  CA  LEU A 423      21.270 -29.005 -43.325  1.00  0.90           C  
ATOM   1608  C   LEU A 423      20.239 -28.490 -42.336  1.00  0.90           C  
ATOM   1609  O   LEU A 423      20.166 -28.941 -41.191  1.00  0.90           O  
ATOM   1610  CB  LEU A 423      22.519 -28.105 -43.338  1.00  0.90           C  
ATOM   1611  CG  LEU A 423      23.289 -28.022 -42.009  1.00  0.90           C  
ATOM   1612  CD1 LEU A 423      23.784 -29.390 -41.516  1.00  0.90           C  
ATOM   1613  CD2 LEU A 423      24.480 -27.080 -42.182  1.00  0.90           C  
ATOM   1614  N   THR A 424      19.409 -27.517 -42.746  1.00  0.91           N  
ATOM   1615  CA  THR A 424      18.547 -26.792 -41.822  1.00  0.91           C  
ATOM   1616  C   THR A 424      17.110 -27.271 -41.772  1.00  0.91           C  
ATOM   1617  O   THR A 424      16.346 -26.812 -40.927  1.00  0.91           O  
ATOM   1618  CB  THR A 424      18.542 -25.284 -42.078  1.00  0.91           C  
ATOM   1619  OG1 THR A 424      17.920 -24.923 -43.302  1.00  0.91           O  
ATOM   1620  CG2 THR A 424      19.981 -24.745 -42.115  1.00  0.91           C  
ATOM   1621  N   HIS A 425      16.688 -28.249 -42.602  1.00  0.90           N  
ATOM   1622  CA  HIS A 425      15.289 -28.659 -42.692  1.00  0.90           C  
ATOM   1623  C   HIS A 425      14.702 -29.159 -41.394  1.00  0.90           C  
ATOM   1624  O   HIS A 425      13.552 -28.896 -41.081  1.00  0.90           O  
ATOM   1625  CB  HIS A 425      14.990 -29.711 -43.788  1.00  0.90           C  
ATOM   1626  CG  HIS A 425      15.462 -31.097 -43.469  1.00  0.90           C  
ATOM   1627  ND1 HIS A 425      16.779 -31.412 -43.684  1.00  0.90           N  
ATOM   1628  CD2 HIS A 425      14.826 -32.139 -42.874  1.00  0.90           C  
ATOM   1629  CE1 HIS A 425      16.929 -32.633 -43.231  1.00  0.90           C  
ATOM   1630  NE2 HIS A 425      15.775 -33.126 -42.721  1.00  0.90           N  
ATOM   1631  N   ARG A 426      15.499 -29.850 -40.562  1.00  0.84           N  
ATOM   1632  CA  ARG A 426      15.070 -30.385 -39.279  1.00  0.84           C  
ATOM   1633  C   ARG A 426      14.478 -29.370 -38.307  1.00  0.84           C  
ATOM   1634  O   ARG A 426      13.720 -29.722 -37.409  1.00  0.84           O  
ATOM   1635  CB  ARG A 426      16.233 -31.132 -38.588  1.00  0.84           C  
ATOM   1636  CG  ARG A 426      17.439 -30.258 -38.169  1.00  0.84           C  
ATOM   1637  CD  ARG A 426      18.517 -31.032 -37.404  1.00  0.84           C  
ATOM   1638  NE  ARG A 426      18.862 -32.234 -38.223  1.00  0.84           N  
ATOM   1639  CZ  ARG A 426      19.711 -32.228 -39.256  1.00  0.84           C  
ATOM   1640  NH1 ARG A 426      19.875 -33.346 -39.953  1.00  0.84           N  
ATOM   1641  NH2 ARG A 426      20.390 -31.146 -39.605  1.00  0.84           N  
ATOM   1642  N   VAL A 427      14.828 -28.084 -38.479  1.00  0.88           N  
ATOM   1643  CA  VAL A 427      14.307 -26.963 -37.727  1.00  0.88           C  
ATOM   1644  C   VAL A 427      12.845 -26.651 -38.040  1.00  0.88           C  
ATOM   1645  O   VAL A 427      12.057 -26.327 -37.155  1.00  0.88           O  
ATOM   1646  CB  VAL A 427      15.165 -25.730 -38.013  1.00  0.88           C  
ATOM   1647  CG1 VAL A 427      14.760 -24.546 -37.110  1.00  0.88           C  
ATOM   1648  CG2 VAL A 427      16.653 -26.084 -37.843  1.00  0.88           C  
ATOM   1649  N   PHE A 428      12.457 -26.718 -39.329  1.00  0.87           N  
ATOM   1650  CA  PHE A 428      11.167 -26.224 -39.790  1.00  0.87           C  
ATOM   1651  C   PHE A 428      10.331 -27.242 -40.557  1.00  0.87           C  
ATOM   1652  O   PHE A 428       9.139 -27.049 -40.780  1.00  0.87           O  
ATOM   1653  CB  PHE A 428      11.386 -24.952 -40.653  1.00  0.87           C  
ATOM   1654  CG  PHE A 428      12.271 -25.144 -41.856  1.00  0.87           C  
ATOM   1655  CD1 PHE A 428      11.718 -25.576 -43.070  1.00  0.87           C  
ATOM   1656  CD2 PHE A 428      13.641 -24.842 -41.805  1.00  0.87           C  
ATOM   1657  CE1 PHE A 428      12.518 -25.747 -44.205  1.00  0.87           C  
ATOM   1658  CE2 PHE A 428      14.444 -24.998 -42.940  1.00  0.87           C  
ATOM   1659  CZ  PHE A 428      13.886 -25.462 -44.138  1.00  0.87           C  
ATOM   1660  N   MET A 429      10.937 -28.364 -40.960  1.00  0.86           N  
ATOM   1661  CA  MET A 429      10.318 -29.402 -41.758  1.00  0.86           C  
ATOM   1662  C   MET A 429      10.966 -30.744 -41.447  1.00  0.86           C  
ATOM   1663  O   MET A 429      11.740 -31.254 -42.258  1.00  0.86           O  
ATOM   1664  CB  MET A 429      10.469 -29.116 -43.275  1.00  0.86           C  
ATOM   1665  CG  MET A 429       9.454 -29.880 -44.147  1.00  0.86           C  
ATOM   1666  SD  MET A 429       9.626 -29.549 -45.925  1.00  0.86           S  
ATOM   1667  CE  MET A 429       7.963 -30.154 -46.338  1.00  0.86           C  
ATOM   1668  N   PRO A 430      10.746 -31.359 -40.287  1.00  0.88           N  
ATOM   1669  CA  PRO A 430      11.343 -32.648 -39.949  1.00  0.88           C  
ATOM   1670  C   PRO A 430      10.985 -33.771 -40.908  1.00  0.88           C  
ATOM   1671  O   PRO A 430      10.064 -33.646 -41.716  1.00  0.88           O  
ATOM   1672  CB  PRO A 430      10.858 -32.913 -38.516  1.00  0.88           C  
ATOM   1673  CG  PRO A 430       9.548 -32.133 -38.401  1.00  0.88           C  
ATOM   1674  CD  PRO A 430       9.806 -30.897 -39.259  1.00  0.88           C  
ATOM   1675  N   SER A 431      11.705 -34.904 -40.827  1.00  0.86           N  
ATOM   1676  CA  SER A 431      11.618 -36.041 -41.738  1.00  0.86           C  
ATOM   1677  C   SER A 431      10.222 -36.600 -41.899  1.00  0.86           C  
ATOM   1678  O   SER A 431       9.804 -36.963 -42.995  1.00  0.86           O  
ATOM   1679  CB  SER A 431      12.555 -37.166 -41.261  1.00  0.86           C  
ATOM   1680  OG  SER A 431      12.371 -37.397 -39.867  1.00  0.86           O  
ATOM   1681  N   ALA A 432       9.440 -36.577 -40.808  1.00  0.83           N  
ATOM   1682  CA  ALA A 432       8.030 -36.903 -40.772  1.00  0.83           C  
ATOM   1683  C   ALA A 432       7.168 -36.140 -41.783  1.00  0.83           C  
ATOM   1684  O   ALA A 432       6.230 -36.686 -42.358  1.00  0.83           O  
ATOM   1685  CB  ALA A 432       7.514 -36.648 -39.343  1.00  0.83           C  
ATOM   1686  N   GLN A 433       7.480 -34.856 -42.043  1.00  0.81           N  
ATOM   1687  CA  GLN A 433       6.850 -34.096 -43.110  1.00  0.81           C  
ATOM   1688  C   GLN A 433       7.597 -34.205 -44.435  1.00  0.81           C  
ATOM   1689  O   GLN A 433       7.002 -34.452 -45.484  1.00  0.81           O  
ATOM   1690  CB  GLN A 433       6.751 -32.612 -42.697  1.00  0.81           C  
ATOM   1691  CG  GLN A 433       5.699 -32.379 -41.589  1.00  0.81           C  
ATOM   1692  CD  GLN A 433       5.793 -30.954 -41.046  1.00  0.81           C  
ATOM   1693  OE1 GLN A 433       6.291 -30.035 -41.690  1.00  0.81           O  
ATOM   1694  NE2 GLN A 433       5.307 -30.765 -39.796  1.00  0.81           N  
ATOM   1695  N   LEU A 434       8.938 -34.045 -44.415  1.00  0.86           N  
ATOM   1696  CA  LEU A 434       9.776 -34.000 -45.607  1.00  0.86           C  
ATOM   1697  C   LEU A 434       9.708 -35.252 -46.467  1.00  0.86           C  
ATOM   1698  O   LEU A 434       9.562 -35.181 -47.684  1.00  0.86           O  
ATOM   1699  CB  LEU A 434      11.251 -33.757 -45.191  1.00  0.86           C  
ATOM   1700  CG  LEU A 434      12.293 -33.767 -46.334  1.00  0.86           C  
ATOM   1701  CD1 LEU A 434      12.050 -32.654 -47.357  1.00  0.86           C  
ATOM   1702  CD2 LEU A 434      13.718 -33.665 -45.779  1.00  0.86           C  
ATOM   1703  N   CYS A 435       9.775 -36.447 -45.856  1.00  0.86           N  
ATOM   1704  CA  CYS A 435       9.755 -37.707 -46.581  1.00  0.86           C  
ATOM   1705  C   CYS A 435       8.457 -37.955 -47.335  1.00  0.86           C  
ATOM   1706  O   CYS A 435       8.459 -38.377 -48.491  1.00  0.86           O  
ATOM   1707  CB  CYS A 435      10.063 -38.886 -45.630  1.00  0.86           C  
ATOM   1708  SG  CYS A 435      11.763 -38.774 -44.956  1.00  0.86           S  
ATOM   1709  N   ALA A 436       7.299 -37.642 -46.723  1.00  0.82           N  
ATOM   1710  CA  ALA A 436       6.017 -37.682 -47.400  1.00  0.82           C  
ATOM   1711  C   ALA A 436       5.898 -36.695 -48.557  1.00  0.82           C  
ATOM   1712  O   ALA A 436       5.425 -37.028 -49.644  1.00  0.82           O  
ATOM   1713  CB  ALA A 436       4.917 -37.411 -46.362  1.00  0.82           C  
ATOM   1714  N   ALA A 437       6.386 -35.458 -48.356  1.00  0.86           N  
ATOM   1715  CA  ALA A 437       6.448 -34.446 -49.390  1.00  0.86           C  
ATOM   1716  C   ALA A 437       7.321 -34.832 -50.586  1.00  0.86           C  
ATOM   1717  O   ALA A 437       6.936 -34.674 -51.745  1.00  0.86           O  
ATOM   1718  CB  ALA A 437       6.953 -33.141 -48.759  1.00  0.86           C  
ATOM   1719  N   LEU A 438       8.508 -35.419 -50.340  1.00  0.87           N  
ATOM   1720  CA  LEU A 438       9.381 -35.946 -51.377  1.00  0.87           C  
ATOM   1721  C   LEU A 438       8.762 -37.061 -52.213  1.00  0.87           C  
ATOM   1722  O   LEU A 438       8.898 -37.064 -53.436  1.00  0.87           O  
ATOM   1723  CB  LEU A 438      10.707 -36.468 -50.778  1.00  0.87           C  
ATOM   1724  CG  LEU A 438      11.639 -35.375 -50.223  1.00  0.87           C  
ATOM   1725  CD1 LEU A 438      12.774 -36.009 -49.409  1.00  0.87           C  
ATOM   1726  CD2 LEU A 438      12.212 -34.487 -51.333  1.00  0.87           C  
ATOM   1727  N   LEU A 439       8.035 -38.016 -51.589  1.00  0.82           N  
ATOM   1728  CA  LEU A 439       7.272 -39.028 -52.315  1.00  0.82           C  
ATOM   1729  C   LEU A 439       6.186 -38.425 -53.200  1.00  0.82           C  
ATOM   1730  O   LEU A 439       6.100 -38.721 -54.389  1.00  0.82           O  
ATOM   1731  CB  LEU A 439       6.595 -40.021 -51.334  1.00  0.82           C  
ATOM   1732  CG  LEU A 439       7.565 -40.930 -50.556  1.00  0.82           C  
ATOM   1733  CD1 LEU A 439       6.819 -41.662 -49.431  1.00  0.82           C  
ATOM   1734  CD2 LEU A 439       8.286 -41.938 -51.461  1.00  0.82           C  
ATOM   1735  N   HIS A 440       5.386 -37.482 -52.657  1.00  0.80           N  
ATOM   1736  CA  HIS A 440       4.354 -36.781 -53.415  1.00  0.80           C  
ATOM   1737  C   HIS A 440       4.912 -36.000 -54.603  1.00  0.80           C  
ATOM   1738  O   HIS A 440       4.422 -36.092 -55.724  1.00  0.80           O  
ATOM   1739  CB  HIS A 440       3.579 -35.828 -52.475  1.00  0.80           C  
ATOM   1740  CG  HIS A 440       2.442 -35.086 -53.112  1.00  0.80           C  
ATOM   1741  ND1 HIS A 440       1.306 -35.772 -53.491  1.00  0.80           N  
ATOM   1742  CD2 HIS A 440       2.312 -33.764 -53.394  1.00  0.80           C  
ATOM   1743  CE1 HIS A 440       0.504 -34.855 -53.994  1.00  0.80           C  
ATOM   1744  NE2 HIS A 440       1.062 -33.620 -53.960  1.00  0.80           N  
ATOM   1745  N   HIS A 441       6.021 -35.261 -54.402  1.00  0.83           N  
ATOM   1746  CA  HIS A 441       6.748 -34.585 -55.465  1.00  0.83           C  
ATOM   1747  C   HIS A 441       7.347 -35.512 -56.534  1.00  0.83           C  
ATOM   1748  O   HIS A 441       7.376 -35.154 -57.707  1.00  0.83           O  
ATOM   1749  CB  HIS A 441       7.869 -33.681 -54.898  1.00  0.83           C  
ATOM   1750  CG  HIS A 441       7.453 -32.321 -54.409  1.00  0.83           C  
ATOM   1751  ND1 HIS A 441       7.220 -31.291 -55.316  1.00  0.83           N  
ATOM   1752  CD2 HIS A 441       7.276 -31.876 -53.139  1.00  0.83           C  
ATOM   1753  CE1 HIS A 441       6.884 -30.251 -54.558  1.00  0.83           C  
ATOM   1754  NE2 HIS A 441       6.909 -30.553 -53.239  1.00  0.83           N  
ATOM   1755  N   PHE A 442       7.866 -36.707 -56.177  1.00  0.84           N  
ATOM   1756  CA  PHE A 442       8.410 -37.682 -57.127  1.00  0.84           C  
ATOM   1757  C   PHE A 442       7.361 -38.244 -58.083  1.00  0.84           C  
ATOM   1758  O   PHE A 442       7.593 -38.411 -59.282  1.00  0.84           O  
ATOM   1759  CB  PHE A 442       9.097 -38.849 -56.359  1.00  0.84           C  
ATOM   1760  CG  PHE A 442       9.800 -39.837 -57.266  1.00  0.84           C  
ATOM   1761  CD1 PHE A 442       9.180 -41.062 -57.552  1.00  0.84           C  
ATOM   1762  CD2 PHE A 442      11.045 -39.558 -57.855  1.00  0.84           C  
ATOM   1763  CE1 PHE A 442       9.767 -41.981 -58.430  1.00  0.84           C  
ATOM   1764  CE2 PHE A 442      11.648 -40.482 -58.722  1.00  0.84           C  
ATOM   1765  CZ  PHE A 442      11.002 -41.689 -59.019  1.00  0.84           C  
ATOM   1766  N   HIS A 443       6.163 -38.547 -57.556  1.00  0.80           N  
ATOM   1767  CA  HIS A 443       5.093 -39.129 -58.343  1.00  0.80           C  
ATOM   1768  C   HIS A 443       4.135 -38.102 -58.905  1.00  0.80           C  
ATOM   1769  O   HIS A 443       3.136 -38.454 -59.525  1.00  0.80           O  
ATOM   1770  CB  HIS A 443       4.281 -40.128 -57.495  1.00  0.80           C  
ATOM   1771  CG  HIS A 443       5.101 -41.314 -57.089  1.00  0.80           C  
ATOM   1772  ND1 HIS A 443       5.293 -41.610 -55.754  1.00  0.80           N  
ATOM   1773  CD2 HIS A 443       5.759 -42.212 -57.865  1.00  0.80           C  
ATOM   1774  CE1 HIS A 443       6.063 -42.673 -55.742  1.00  0.80           C  
ATOM   1775  NE2 HIS A 443       6.377 -43.082 -56.995  1.00  0.80           N  
ATOM   1776  N   VAL A 444       4.415 -36.801 -58.734  1.00  0.82           N  
ATOM   1777  CA  VAL A 444       3.610 -35.755 -59.332  1.00  0.82           C  
ATOM   1778  C   VAL A 444       3.718 -35.708 -60.852  1.00  0.82           C  
ATOM   1779  O   VAL A 444       4.804 -35.678 -61.435  1.00  0.82           O  
ATOM   1780  CB  VAL A 444       3.861 -34.400 -58.683  1.00  0.82           C  
ATOM   1781  CG1 VAL A 444       5.004 -33.606 -59.339  1.00  0.82           C  
ATOM   1782  CG2 VAL A 444       2.563 -33.585 -58.695  1.00  0.82           C  
ATOM   1783  N   GLU A 445       2.567 -35.711 -61.547  1.00  0.76           N  
ATOM   1784  CA  GLU A 445       2.546 -35.710 -62.994  1.00  0.76           C  
ATOM   1785  C   GLU A 445       2.071 -34.362 -63.535  1.00  0.76           C  
ATOM   1786  O   GLU A 445       1.254 -33.681 -62.904  1.00  0.76           O  
ATOM   1787  CB  GLU A 445       1.673 -36.848 -63.581  1.00  0.76           C  
ATOM   1788  CG  GLU A 445       2.282 -38.253 -63.338  1.00  0.76           C  
ATOM   1789  CD  GLU A 445       1.555 -39.401 -64.041  1.00  0.76           C  
ATOM   1790  OE1 GLU A 445       0.488 -39.164 -64.658  1.00  0.76           O  
ATOM   1791  OE2 GLU A 445       2.107 -40.533 -63.973  1.00  0.76           O  
ATOM   1792  N   PRO A 446       2.565 -33.914 -64.692  1.00  0.80           N  
ATOM   1793  CA  PRO A 446       2.132 -32.662 -65.294  1.00  0.80           C  
ATOM   1794  C   PRO A 446       0.736 -32.706 -65.882  1.00  0.80           C  
ATOM   1795  O   PRO A 446       0.350 -33.653 -66.567  1.00  0.80           O  
ATOM   1796  CB  PRO A 446       3.160 -32.391 -66.411  1.00  0.80           C  
ATOM   1797  CG  PRO A 446       3.831 -33.740 -66.644  1.00  0.80           C  
ATOM   1798  CD  PRO A 446       3.831 -34.364 -65.265  1.00  0.80           C  
ATOM   1799  N   ALA A 447      -0.027 -31.620 -65.677  1.00  0.81           N  
ATOM   1800  CA  ALA A 447      -1.380 -31.500 -66.177  1.00  0.81           C  
ATOM   1801  C   ALA A 447      -1.459 -30.721 -67.489  1.00  0.81           C  
ATOM   1802  O   ALA A 447      -2.529 -30.555 -68.070  1.00  0.81           O  
ATOM   1803  CB  ALA A 447      -2.237 -30.802 -65.105  1.00  0.81           C  
ATOM   1804  N   GLY A 448      -0.304 -30.259 -68.010  1.00  0.77           N  
ATOM   1805  CA  GLY A 448      -0.212 -29.452 -69.223  1.00  0.77           C  
ATOM   1806  C   GLY A 448       0.869 -29.949 -70.139  1.00  0.77           C  
ATOM   1807  O   GLY A 448       1.856 -30.522 -69.689  1.00  0.77           O  
ATOM   1808  N   GLY A 449       0.700 -29.727 -71.459  1.00  0.76           N  
ATOM   1809  CA  GLY A 449       1.651 -30.169 -72.481  1.00  0.76           C  
ATOM   1810  C   GLY A 449       1.218 -31.417 -73.207  1.00  0.76           C  
ATOM   1811  O   GLY A 449       0.307 -32.126 -72.770  1.00  0.76           O  
ATOM   1812  N   SER A 450       1.879 -31.714 -74.343  1.00  0.71           N  
ATOM   1813  CA  SER A 450       1.747 -32.938 -75.125  1.00  0.71           C  
ATOM   1814  C   SER A 450       2.317 -34.134 -74.384  1.00  0.71           C  
ATOM   1815  O   SER A 450       2.937 -33.995 -73.333  1.00  0.71           O  
ATOM   1816  CB  SER A 450       2.379 -32.850 -76.556  1.00  0.71           C  
ATOM   1817  OG  SER A 450       3.802 -33.024 -76.586  1.00  0.71           O  
ATOM   1818  N   GLU A 451       2.146 -35.369 -74.897  1.00  0.62           N  
ATOM   1819  CA  GLU A 451       2.662 -36.554 -74.225  1.00  0.62           C  
ATOM   1820  C   GLU A 451       4.182 -36.539 -74.036  1.00  0.62           C  
ATOM   1821  O   GLU A 451       4.689 -36.792 -72.946  1.00  0.62           O  
ATOM   1822  CB  GLU A 451       2.239 -37.820 -74.999  1.00  0.62           C  
ATOM   1823  CG  GLU A 451       2.502 -39.143 -74.239  1.00  0.62           C  
ATOM   1824  CD  GLU A 451       2.261 -40.372 -75.114  1.00  0.62           C  
ATOM   1825  OE1 GLU A 451       1.588 -40.234 -76.165  1.00  0.62           O  
ATOM   1826  OE2 GLU A 451       2.776 -41.452 -74.728  1.00  0.62           O  
ATOM   1827  N   GLN A 452       4.937 -36.144 -75.085  1.00  0.55           N  
ATOM   1828  CA  GLN A 452       6.379 -35.942 -75.020  1.00  0.55           C  
ATOM   1829  C   GLN A 452       6.818 -34.828 -74.074  1.00  0.55           C  
ATOM   1830  O   GLN A 452       7.781 -34.952 -73.322  1.00  0.55           O  
ATOM   1831  CB  GLN A 452       6.964 -35.656 -76.429  1.00  0.55           C  
ATOM   1832  CG  GLN A 452       7.363 -36.927 -77.216  1.00  0.55           C  
ATOM   1833  CD  GLN A 452       8.517 -37.665 -76.528  1.00  0.55           C  
ATOM   1834  OE1 GLN A 452       9.417 -37.069 -75.948  1.00  0.55           O  
ATOM   1835  NE2 GLN A 452       8.507 -39.016 -76.604  1.00  0.55           N  
ATOM   1836  N   GLU A 453       6.106 -33.686 -74.068  1.00  0.65           N  
ATOM   1837  CA  GLU A 453       6.382 -32.602 -73.135  1.00  0.65           C  
ATOM   1838  C   GLU A 453       6.164 -33.028 -71.694  1.00  0.65           C  
ATOM   1839  O   GLU A 453       7.023 -32.845 -70.833  1.00  0.65           O  
ATOM   1840  CB  GLU A 453       5.483 -31.389 -73.452  1.00  0.65           C  
ATOM   1841  CG  GLU A 453       5.890 -30.671 -74.761  1.00  0.65           C  
ATOM   1842  CD  GLU A 453       4.836 -29.697 -75.280  1.00  0.65           C  
ATOM   1843  OE1 GLU A 453       3.649 -29.828 -74.889  1.00  0.65           O  
ATOM   1844  OE2 GLU A 453       5.199 -28.857 -76.136  1.00  0.65           O  
ATOM   1845  N   ARG A 454       5.033 -33.706 -71.417  1.00  0.69           N  
ATOM   1846  CA  ARG A 454       4.740 -34.267 -70.116  1.00  0.69           C  
ATOM   1847  C   ARG A 454       5.744 -35.310 -69.657  1.00  0.69           C  
ATOM   1848  O   ARG A 454       6.191 -35.276 -68.510  1.00  0.69           O  
ATOM   1849  CB  ARG A 454       3.323 -34.885 -70.084  1.00  0.69           C  
ATOM   1850  CG  ARG A 454       2.200 -33.836 -70.176  1.00  0.69           C  
ATOM   1851  CD  ARG A 454       0.823 -34.442 -69.912  1.00  0.69           C  
ATOM   1852  NE  ARG A 454      -0.198 -33.443 -70.347  1.00  0.69           N  
ATOM   1853  CZ  ARG A 454      -1.453 -33.413 -69.887  1.00  0.69           C  
ATOM   1854  NH1 ARG A 454      -1.870 -34.217 -68.913  1.00  0.69           N  
ATOM   1855  NH2 ARG A 454      -2.305 -32.535 -70.406  1.00  0.69           N  
ATOM   1856  N   SER A 455       6.160 -36.235 -70.545  1.00  0.69           N  
ATOM   1857  CA  SER A 455       7.191 -37.219 -70.240  1.00  0.69           C  
ATOM   1858  C   SER A 455       8.544 -36.598 -69.914  1.00  0.69           C  
ATOM   1859  O   SER A 455       9.199 -36.972 -68.944  1.00  0.69           O  
ATOM   1860  CB  SER A 455       7.310 -38.337 -71.309  1.00  0.69           C  
ATOM   1861  OG  SER A 455       7.856 -37.878 -72.542  1.00  0.69           O  
ATOM   1862  N   THR A 456       8.966 -35.566 -70.661  1.00  0.74           N  
ATOM   1863  CA  THR A 456      10.148 -34.764 -70.338  1.00  0.74           C  
ATOM   1864  C   THR A 456      10.041 -34.025 -69.006  1.00  0.74           C  
ATOM   1865  O   THR A 456      10.963 -34.066 -68.188  1.00  0.74           O  
ATOM   1866  CB  THR A 456      10.467 -33.753 -71.445  1.00  0.74           C  
ATOM   1867  OG1 THR A 456      10.847 -34.431 -72.634  1.00  0.74           O  
ATOM   1868  CG2 THR A 456      11.649 -32.836 -71.092  1.00  0.74           C  
ATOM   1869  N   TYR A 457       8.908 -33.345 -68.703  1.00  0.78           N  
ATOM   1870  CA  TYR A 457       8.749 -32.632 -67.438  1.00  0.78           C  
ATOM   1871  C   TYR A 457       8.780 -33.551 -66.215  1.00  0.78           C  
ATOM   1872  O   TYR A 457       9.467 -33.277 -65.231  1.00  0.78           O  
ATOM   1873  CB  TYR A 457       7.427 -31.814 -67.370  1.00  0.78           C  
ATOM   1874  CG  TYR A 457       7.208 -30.829 -68.494  1.00  0.78           C  
ATOM   1875  CD1 TYR A 457       5.887 -30.611 -68.924  1.00  0.78           C  
ATOM   1876  CD2 TYR A 457       8.245 -30.101 -69.113  1.00  0.78           C  
ATOM   1877  CE1 TYR A 457       5.604 -29.718 -69.962  1.00  0.78           C  
ATOM   1878  CE2 TYR A 457       7.962 -29.202 -70.157  1.00  0.78           C  
ATOM   1879  CZ  TYR A 457       6.642 -29.016 -70.581  1.00  0.78           C  
ATOM   1880  OH  TYR A 457       6.331 -28.133 -71.634  1.00  0.78           O  
ATOM   1881  N   VAL A 458       8.067 -34.699 -66.266  1.00  0.77           N  
ATOM   1882  CA  VAL A 458       8.070 -35.688 -65.192  1.00  0.77           C  
ATOM   1883  C   VAL A 458       9.434 -36.325 -64.961  1.00  0.77           C  
ATOM   1884  O   VAL A 458       9.871 -36.502 -63.827  1.00  0.77           O  
ATOM   1885  CB  VAL A 458       6.967 -36.732 -65.366  1.00  0.77           C  
ATOM   1886  CG1 VAL A 458       7.246 -37.710 -66.516  1.00  0.77           C  
ATOM   1887  CG2 VAL A 458       6.721 -37.506 -64.061  1.00  0.77           C  
ATOM   1888  N   CYS A 459      10.184 -36.652 -66.033  1.00  0.80           N  
ATOM   1889  CA  CYS A 459      11.523 -37.203 -65.914  1.00  0.80           C  
ATOM   1890  C   CYS A 459      12.525 -36.268 -65.271  1.00  0.80           C  
ATOM   1891  O   CYS A 459      13.250 -36.671 -64.364  1.00  0.80           O  
ATOM   1892  CB  CYS A 459      12.063 -37.645 -67.288  1.00  0.80           C  
ATOM   1893  SG  CYS A 459      11.174 -39.135 -67.856  1.00  0.80           S  
ATOM   1894  N   ASN A 460      12.556 -34.982 -65.674  1.00  0.78           N  
ATOM   1895  CA  ASN A 460      13.402 -33.990 -65.027  1.00  0.78           C  
ATOM   1896  C   ASN A 460      13.020 -33.751 -63.570  1.00  0.78           C  
ATOM   1897  O   ASN A 460      13.883 -33.677 -62.701  1.00  0.78           O  
ATOM   1898  CB  ASN A 460      13.411 -32.655 -65.806  1.00  0.78           C  
ATOM   1899  CG  ASN A 460      14.113 -32.868 -67.143  1.00  0.78           C  
ATOM   1900  OD1 ASN A 460      15.115 -33.566 -67.253  1.00  0.78           O  
ATOM   1901  ND2 ASN A 460      13.589 -32.232 -68.215  1.00  0.78           N  
ATOM   1902  N   LYS A 461      11.711 -33.704 -63.246  1.00  0.81           N  
ATOM   1903  CA  LYS A 461      11.230 -33.626 -61.871  1.00  0.81           C  
ATOM   1904  C   LYS A 461      11.697 -34.796 -61.006  1.00  0.81           C  
ATOM   1905  O   LYS A 461      12.216 -34.611 -59.905  1.00  0.81           O  
ATOM   1906  CB  LYS A 461       9.681 -33.565 -61.881  1.00  0.81           C  
ATOM   1907  CG  LYS A 461       8.993 -33.446 -60.509  1.00  0.81           C  
ATOM   1908  CD  LYS A 461       9.240 -32.108 -59.786  1.00  0.81           C  
ATOM   1909  CE  LYS A 461       8.441 -32.029 -58.481  1.00  0.81           C  
ATOM   1910  NZ  LYS A 461       8.623 -30.734 -57.789  1.00  0.81           N  
ATOM   1911  N   ARG A 462      11.596 -36.037 -61.518  1.00  0.78           N  
ATOM   1912  CA  ARG A 462      12.096 -37.231 -60.860  1.00  0.78           C  
ATOM   1913  C   ARG A 462      13.605 -37.219 -60.632  1.00  0.78           C  
ATOM   1914  O   ARG A 462      14.088 -37.586 -59.560  1.00  0.78           O  
ATOM   1915  CB  ARG A 462      11.695 -38.484 -61.674  1.00  0.78           C  
ATOM   1916  CG  ARG A 462      10.190 -38.814 -61.568  1.00  0.78           C  
ATOM   1917  CD  ARG A 462       9.775 -40.040 -62.385  1.00  0.78           C  
ATOM   1918  NE  ARG A 462       8.299 -40.216 -62.208  1.00  0.78           N  
ATOM   1919  CZ  ARG A 462       7.589 -41.114 -62.909  1.00  0.78           C  
ATOM   1920  NH1 ARG A 462       6.268 -41.178 -62.754  1.00  0.78           N  
ATOM   1921  NH2 ARG A 462       8.184 -41.940 -63.765  1.00  0.78           N  
ATOM   1922  N   GLN A 463      14.393 -36.751 -61.620  1.00  0.79           N  
ATOM   1923  CA  GLN A 463      15.822 -36.524 -61.467  1.00  0.79           C  
ATOM   1924  C   GLN A 463      16.164 -35.474 -60.403  1.00  0.79           C  
ATOM   1925  O   GLN A 463      17.063 -35.662 -59.582  1.00  0.79           O  
ATOM   1926  CB  GLN A 463      16.441 -36.069 -62.812  1.00  0.79           C  
ATOM   1927  CG  GLN A 463      16.473 -37.140 -63.930  1.00  0.79           C  
ATOM   1928  CD  GLN A 463      17.021 -36.540 -65.227  1.00  0.79           C  
ATOM   1929  OE1 GLN A 463      17.188 -35.333 -65.358  1.00  0.79           O  
ATOM   1930  NE2 GLN A 463      17.343 -37.409 -66.215  1.00  0.79           N  
ATOM   1931  N   GLN A 464      15.425 -34.346 -60.358  1.00  0.84           N  
ATOM   1932  CA  GLN A 464      15.576 -33.324 -59.333  1.00  0.84           C  
ATOM   1933  C   GLN A 464      15.291 -33.816 -57.919  1.00  0.84           C  
ATOM   1934  O   GLN A 464      16.049 -33.546 -56.985  1.00  0.84           O  
ATOM   1935  CB  GLN A 464      14.721 -32.074 -59.640  1.00  0.84           C  
ATOM   1936  CG  GLN A 464      15.188 -31.307 -60.900  1.00  0.84           C  
ATOM   1937  CD  GLN A 464      14.280 -30.111 -61.195  1.00  0.84           C  
ATOM   1938  OE1 GLN A 464      13.054 -30.231 -61.244  1.00  0.84           O  
ATOM   1939  NE2 GLN A 464      14.901 -28.927 -61.411  1.00  0.84           N  
ATOM   1940  N   ILE A 465      14.217 -34.613 -57.736  1.00  0.88           N  
ATOM   1941  CA  ILE A 465      13.913 -35.279 -56.470  1.00  0.88           C  
ATOM   1942  C   ILE A 465      14.993 -36.241 -56.046  1.00  0.88           C  
ATOM   1943  O   ILE A 465      15.395 -36.288 -54.881  1.00  0.88           O  
ATOM   1944  CB  ILE A 465      12.600 -36.055 -56.515  1.00  0.88           C  
ATOM   1945  CG1 ILE A 465      11.434 -35.084 -56.746  1.00  0.88           C  
ATOM   1946  CG2 ILE A 465      12.378 -36.884 -55.223  1.00  0.88           C  
ATOM   1947  CD1 ILE A 465      11.076 -34.297 -55.493  1.00  0.88           C  
ATOM   1948  N   LEU A 466      15.526 -37.029 -57.002  1.00  0.85           N  
ATOM   1949  CA  LEU A 466      16.591 -37.962 -56.725  1.00  0.85           C  
ATOM   1950  C   LEU A 466      17.816 -37.243 -56.176  1.00  0.85           C  
ATOM   1951  O   LEU A 466      18.352 -37.624 -55.135  1.00  0.85           O  
ATOM   1952  CB  LEU A 466      16.910 -38.821 -57.976  1.00  0.85           C  
ATOM   1953  CG  LEU A 466      17.825 -40.037 -57.726  1.00  0.85           C  
ATOM   1954  CD1 LEU A 466      17.743 -41.053 -58.865  1.00  0.85           C  
ATOM   1955  CD2 LEU A 466      19.290 -39.663 -57.504  1.00  0.85           C  
ATOM   1956  N   ARG A 467      18.221 -36.128 -56.810  1.00  0.79           N  
ATOM   1957  CA  ARG A 467      19.356 -35.335 -56.376  1.00  0.79           C  
ATOM   1958  C   ARG A 467      19.213 -34.785 -54.964  1.00  0.79           C  
ATOM   1959  O   ARG A 467      20.136 -34.888 -54.157  1.00  0.79           O  
ATOM   1960  CB  ARG A 467      19.606 -34.159 -57.342  1.00  0.79           C  
ATOM   1961  CG  ARG A 467      21.062 -33.651 -57.324  1.00  0.79           C  
ATOM   1962  CD  ARG A 467      21.926 -34.287 -58.420  1.00  0.79           C  
ATOM   1963  NE  ARG A 467      23.301 -33.701 -58.299  1.00  0.79           N  
ATOM   1964  CZ  ARG A 467      23.806 -32.737 -59.080  1.00  0.79           C  
ATOM   1965  NH1 ARG A 467      23.072 -32.098 -59.989  1.00  0.79           N  
ATOM   1966  NH2 ARG A 467      25.076 -32.391 -58.897  1.00  0.79           N  
ATOM   1967  N   LEU A 468      18.015 -34.258 -54.615  1.00  0.88           N  
ATOM   1968  CA  LEU A 468      17.688 -33.764 -53.282  1.00  0.88           C  
ATOM   1969  C   LEU A 468      17.890 -34.837 -52.227  1.00  0.88           C  
ATOM   1970  O   LEU A 468      18.580 -34.650 -51.227  1.00  0.88           O  
ATOM   1971  CB  LEU A 468      16.194 -33.324 -53.281  1.00  0.88           C  
ATOM   1972  CG  LEU A 468      15.630 -32.518 -52.084  1.00  0.88           C  
ATOM   1973  CD1 LEU A 468      15.594 -33.253 -50.738  1.00  0.88           C  
ATOM   1974  CD2 LEU A 468      16.336 -31.172 -51.947  1.00  0.88           C  
ATOM   1975  N   VAL A 469      17.341 -36.037 -52.483  1.00  0.87           N  
ATOM   1976  CA  VAL A 469      17.480 -37.192 -51.620  1.00  0.87           C  
ATOM   1977  C   VAL A 469      18.912 -37.668 -51.502  1.00  0.87           C  
ATOM   1978  O   VAL A 469      19.382 -37.955 -50.410  1.00  0.87           O  
ATOM   1979  CB  VAL A 469      16.601 -38.327 -52.100  1.00  0.87           C  
ATOM   1980  CG1 VAL A 469      16.873 -39.635 -51.332  1.00  0.87           C  
ATOM   1981  CG2 VAL A 469      15.134 -37.920 -51.920  1.00  0.87           C  
ATOM   1982  N   SER A 470      19.680 -37.743 -52.605  1.00  0.82           N  
ATOM   1983  CA  SER A 470      21.081 -38.164 -52.554  1.00  0.82           C  
ATOM   1984  C   SER A 470      21.930 -37.248 -51.691  1.00  0.82           C  
ATOM   1985  O   SER A 470      22.717 -37.699 -50.862  1.00  0.82           O  
ATOM   1986  CB  SER A 470      21.739 -38.251 -53.953  1.00  0.82           C  
ATOM   1987  OG  SER A 470      21.149 -39.302 -54.723  1.00  0.82           O  
ATOM   1988  N   GLN A 471      21.724 -35.926 -51.819  1.00  0.82           N  
ATOM   1989  CA  GLN A 471      22.288 -34.925 -50.932  1.00  0.82           C  
ATOM   1990  C   GLN A 471      21.818 -35.020 -49.475  1.00  0.82           C  
ATOM   1991  O   GLN A 471      22.619 -34.951 -48.545  1.00  0.82           O  
ATOM   1992  CB  GLN A 471      21.973 -33.538 -51.502  1.00  0.82           C  
ATOM   1993  CG  GLN A 471      22.673 -33.219 -52.832  1.00  0.82           C  
ATOM   1994  CD  GLN A 471      24.160 -32.932 -52.603  1.00  0.82           C  
ATOM   1995  OE1 GLN A 471      24.498 -31.904 -52.022  1.00  0.82           O  
ATOM   1996  NE2 GLN A 471      25.050 -33.831 -53.079  1.00  0.82           N  
ATOM   1997  N   TRP A 472      20.507 -35.231 -49.232  1.00  0.84           N  
ATOM   1998  CA  TRP A 472      19.931 -35.452 -47.908  1.00  0.84           C  
ATOM   1999  C   TRP A 472      20.510 -36.677 -47.203  1.00  0.84           C  
ATOM   2000  O   TRP A 472      20.918 -36.628 -46.045  1.00  0.84           O  
ATOM   2001  CB  TRP A 472      18.386 -35.618 -48.066  1.00  0.84           C  
ATOM   2002  CG  TRP A 472      17.561 -35.966 -46.837  1.00  0.84           C  
ATOM   2003  CD1 TRP A 472      17.196 -35.203 -45.762  1.00  0.84           C  
ATOM   2004  CD2 TRP A 472      16.987 -37.271 -46.614  1.00  0.84           C  
ATOM   2005  NE1 TRP A 472      16.460 -35.959 -44.866  1.00  0.84           N  
ATOM   2006  CE2 TRP A 472      16.344 -37.233 -45.373  1.00  0.84           C  
ATOM   2007  CE3 TRP A 472      17.001 -38.430 -47.388  1.00  0.84           C  
ATOM   2008  CZ2 TRP A 472      15.720 -38.362 -44.851  1.00  0.84           C  
ATOM   2009  CZ3 TRP A 472      16.384 -39.575 -46.862  1.00  0.84           C  
ATOM   2010  CH2 TRP A 472      15.760 -39.543 -45.611  1.00  0.84           C  
ATOM   2011  N   VAL A 473      20.617 -37.807 -47.918  1.00  0.80           N  
ATOM   2012  CA  VAL A 473      21.235 -39.028 -47.431  1.00  0.80           C  
ATOM   2013  C   VAL A 473      22.716 -38.867 -47.128  1.00  0.80           C  
ATOM   2014  O   VAL A 473      23.202 -39.321 -46.092  1.00  0.80           O  
ATOM   2015  CB  VAL A 473      21.043 -40.155 -48.433  1.00  0.80           C  
ATOM   2016  CG1 VAL A 473      21.797 -41.422 -48.016  1.00  0.80           C  
ATOM   2017  CG2 VAL A 473      19.551 -40.497 -48.540  1.00  0.80           C  
ATOM   2018  N   ALA A 474      23.470 -38.177 -48.006  1.00  0.79           N  
ATOM   2019  CA  ALA A 474      24.866 -37.848 -47.787  1.00  0.79           C  
ATOM   2020  C   ALA A 474      25.101 -36.994 -46.546  1.00  0.79           C  
ATOM   2021  O   ALA A 474      26.038 -37.212 -45.782  1.00  0.79           O  
ATOM   2022  CB  ALA A 474      25.402 -37.114 -49.027  1.00  0.79           C  
ATOM   2023  N   LEU A 475      24.215 -36.009 -46.310  1.00  0.82           N  
ATOM   2024  CA  LEU A 475      24.245 -35.161 -45.137  1.00  0.82           C  
ATOM   2025  C   LEU A 475      24.046 -35.879 -43.819  1.00  0.82           C  
ATOM   2026  O   LEU A 475      24.749 -35.608 -42.847  1.00  0.82           O  
ATOM   2027  CB  LEU A 475      23.161 -34.073 -45.259  1.00  0.82           C  
ATOM   2028  CG  LEU A 475      23.233 -32.992 -44.165  1.00  0.82           C  
ATOM   2029  CD1 LEU A 475      23.153 -31.616 -44.824  1.00  0.82           C  
ATOM   2030  CD2 LEU A 475      22.145 -33.177 -43.094  1.00  0.82           C  
ATOM   2031  N   TYR A 476      23.073 -36.800 -43.724  1.00  0.81           N  
ATOM   2032  CA  TYR A 476      22.893 -37.610 -42.532  1.00  0.81           C  
ATOM   2033  C   TYR A 476      23.957 -38.698 -42.376  1.00  0.81           C  
ATOM   2034  O   TYR A 476      24.477 -38.930 -41.286  1.00  0.81           O  
ATOM   2035  CB  TYR A 476      21.495 -38.274 -42.523  1.00  0.81           C  
ATOM   2036  CG  TYR A 476      20.422 -37.341 -42.024  1.00  0.81           C  
ATOM   2037  CD1 TYR A 476      19.764 -36.448 -42.884  1.00  0.81           C  
ATOM   2038  CD2 TYR A 476      20.019 -37.395 -40.679  1.00  0.81           C  
ATOM   2039  CE1 TYR A 476      18.731 -35.627 -42.414  1.00  0.81           C  
ATOM   2040  CE2 TYR A 476      18.971 -36.592 -40.210  1.00  0.81           C  
ATOM   2041  CZ  TYR A 476      18.313 -35.725 -41.084  1.00  0.81           C  
ATOM   2042  OH  TYR A 476      17.245 -34.957 -40.584  1.00  0.81           O  
ATOM   2043  N   GLY A 477      24.308 -39.403 -43.469  1.00  0.73           N  
ATOM   2044  CA  GLY A 477      25.222 -40.542 -43.461  1.00  0.73           C  
ATOM   2045  C   GLY A 477      24.782 -41.693 -42.590  1.00  0.73           C  
ATOM   2046  O   GLY A 477      23.780 -42.357 -42.848  1.00  0.73           O  
ATOM   2047  N   SER A 478      25.532 -41.973 -41.508  1.00  0.68           N  
ATOM   2048  CA  SER A 478      25.194 -43.026 -40.555  1.00  0.68           C  
ATOM   2049  C   SER A 478      24.074 -42.630 -39.613  1.00  0.68           C  
ATOM   2050  O   SER A 478      23.398 -43.466 -39.020  1.00  0.68           O  
ATOM   2051  CB  SER A 478      26.416 -43.458 -39.706  1.00  0.68           C  
ATOM   2052  OG  SER A 478      27.060 -42.329 -39.111  1.00  0.68           O  
ATOM   2053  N   MET A 479      23.776 -41.323 -39.511  1.00  0.67           N  
ATOM   2054  CA  MET A 479      22.737 -40.813 -38.638  1.00  0.67           C  
ATOM   2055  C   MET A 479      21.325 -41.178 -39.075  1.00  0.67           C  
ATOM   2056  O   MET A 479      20.385 -41.049 -38.306  1.00  0.67           O  
ATOM   2057  CB  MET A 479      22.827 -39.277 -38.479  1.00  0.67           C  
ATOM   2058  CG  MET A 479      24.080 -38.802 -37.717  1.00  0.67           C  
ATOM   2059  SD  MET A 479      24.195 -39.413 -36.003  1.00  0.67           S  
ATOM   2060  CE  MET A 479      22.755 -38.549 -35.307  1.00  0.67           C  
ATOM   2061  N   LEU A 480      21.122 -41.693 -40.303  1.00  0.69           N  
ATOM   2062  CA  LEU A 480      19.828 -42.211 -40.736  1.00  0.69           C  
ATOM   2063  C   LEU A 480      19.321 -43.383 -39.927  1.00  0.69           C  
ATOM   2064  O   LEU A 480      18.119 -43.573 -39.785  1.00  0.69           O  
ATOM   2065  CB  LEU A 480      19.849 -42.678 -42.201  1.00  0.69           C  
ATOM   2066  CG  LEU A 480      19.962 -41.530 -43.204  1.00  0.69           C  
ATOM   2067  CD1 LEU A 480      20.360 -42.095 -44.562  1.00  0.69           C  
ATOM   2068  CD2 LEU A 480      18.658 -40.728 -43.299  1.00  0.69           C  
ATOM   2069  N   HIS A 481      20.219 -44.189 -39.328  1.00  0.54           N  
ATOM   2070  CA  HIS A 481      19.845 -45.300 -38.477  1.00  0.54           C  
ATOM   2071  C   HIS A 481      18.981 -44.893 -37.295  1.00  0.54           C  
ATOM   2072  O   HIS A 481      18.219 -45.691 -36.792  1.00  0.54           O  
ATOM   2073  CB  HIS A 481      21.094 -46.034 -37.945  1.00  0.54           C  
ATOM   2074  CG  HIS A 481      21.832 -46.772 -39.021  1.00  0.54           C  
ATOM   2075  ND1 HIS A 481      23.205 -46.876 -38.970  1.00  0.54           N  
ATOM   2076  CD2 HIS A 481      21.348 -47.506 -40.055  1.00  0.54           C  
ATOM   2077  CE1 HIS A 481      23.536 -47.666 -39.969  1.00  0.54           C  
ATOM   2078  NE2 HIS A 481      22.446 -48.079 -40.662  1.00  0.54           N  
ATOM   2079  N   THR A 482      19.050 -43.625 -36.852  1.00  0.67           N  
ATOM   2080  CA  THR A 482      18.289 -43.094 -35.727  1.00  0.67           C  
ATOM   2081  C   THR A 482      16.832 -42.787 -36.059  1.00  0.67           C  
ATOM   2082  O   THR A 482      15.987 -42.704 -35.169  1.00  0.67           O  
ATOM   2083  CB  THR A 482      18.964 -41.844 -35.147  1.00  0.67           C  
ATOM   2084  OG1 THR A 482      18.804 -40.692 -35.961  1.00  0.67           O  
ATOM   2085  CG2 THR A 482      20.486 -42.076 -35.025  1.00  0.67           C  
ATOM   2086  N   ASP A 483      16.502 -42.667 -37.357  1.00  0.77           N  
ATOM   2087  CA  ASP A 483      15.200 -42.265 -37.845  1.00  0.77           C  
ATOM   2088  C   ASP A 483      14.565 -43.405 -38.659  1.00  0.77           C  
ATOM   2089  O   ASP A 483      14.908 -43.625 -39.826  1.00  0.77           O  
ATOM   2090  CB  ASP A 483      15.446 -40.982 -38.677  1.00  0.77           C  
ATOM   2091  CG  ASP A 483      14.195 -40.260 -39.131  1.00  0.77           C  
ATOM   2092  OD1 ASP A 483      13.145 -40.911 -39.359  1.00  0.77           O  
ATOM   2093  OD2 ASP A 483      14.293 -39.021 -39.329  1.00  0.77           O  
ATOM   2094  N   PRO A 484      13.602 -44.151 -38.085  1.00  0.74           N  
ATOM   2095  CA  PRO A 484      12.901 -45.206 -38.802  1.00  0.74           C  
ATOM   2096  C   PRO A 484      12.051 -44.701 -39.949  1.00  0.74           C  
ATOM   2097  O   PRO A 484      11.773 -45.457 -40.880  1.00  0.74           O  
ATOM   2098  CB  PRO A 484      12.036 -45.901 -37.734  1.00  0.74           C  
ATOM   2099  CG  PRO A 484      12.764 -45.664 -36.410  1.00  0.74           C  
ATOM   2100  CD  PRO A 484      13.517 -44.349 -36.633  1.00  0.74           C  
ATOM   2101  N   VAL A 485      11.567 -43.448 -39.884  1.00  0.78           N  
ATOM   2102  CA  VAL A 485      10.784 -42.836 -40.945  1.00  0.78           C  
ATOM   2103  C   VAL A 485      11.673 -42.522 -42.135  1.00  0.78           C  
ATOM   2104  O   VAL A 485      11.358 -42.839 -43.282  1.00  0.78           O  
ATOM   2105  CB  VAL A 485      10.055 -41.588 -40.451  1.00  0.78           C  
ATOM   2106  CG1 VAL A 485       9.285 -40.893 -41.590  1.00  0.78           C  
ATOM   2107  CG2 VAL A 485       9.077 -42.000 -39.335  1.00  0.78           C  
ATOM   2108  N   ALA A 486      12.856 -41.942 -41.875  1.00  0.80           N  
ATOM   2109  CA  ALA A 486      13.859 -41.664 -42.877  1.00  0.80           C  
ATOM   2110  C   ALA A 486      14.401 -42.899 -43.568  1.00  0.80           C  
ATOM   2111  O   ALA A 486      14.509 -42.941 -44.795  1.00  0.80           O  
ATOM   2112  CB  ALA A 486      15.019 -40.880 -42.251  1.00  0.80           C  
ATOM   2113  N   THR A 487      14.722 -43.966 -42.812  1.00  0.73           N  
ATOM   2114  CA  THR A 487      15.116 -45.237 -43.412  1.00  0.73           C  
ATOM   2115  C   THR A 487      14.013 -45.923 -44.187  1.00  0.73           C  
ATOM   2116  O   THR A 487      14.244 -46.380 -45.302  1.00  0.73           O  
ATOM   2117  CB  THR A 487      15.735 -46.247 -42.458  1.00  0.73           C  
ATOM   2118  OG1 THR A 487      14.877 -46.570 -41.377  1.00  0.73           O  
ATOM   2119  CG2 THR A 487      17.018 -45.676 -41.853  1.00  0.73           C  
ATOM   2120  N   SER A 488      12.768 -45.975 -43.666  1.00  0.74           N  
ATOM   2121  CA  SER A 488      11.638 -46.574 -44.380  1.00  0.74           C  
ATOM   2122  C   SER A 488      11.315 -45.886 -45.694  1.00  0.74           C  
ATOM   2123  O   SER A 488      11.056 -46.531 -46.709  1.00  0.74           O  
ATOM   2124  CB  SER A 488      10.356 -46.759 -43.512  1.00  0.74           C  
ATOM   2125  OG  SER A 488       9.549 -45.594 -43.340  1.00  0.74           O  
ATOM   2126  N   PHE A 489      11.390 -44.544 -45.720  1.00  0.80           N  
ATOM   2127  CA  PHE A 489      11.339 -43.753 -46.933  1.00  0.80           C  
ATOM   2128  C   PHE A 489      12.453 -44.080 -47.917  1.00  0.80           C  
ATOM   2129  O   PHE A 489      12.193 -44.284 -49.099  1.00  0.80           O  
ATOM   2130  CB  PHE A 489      11.412 -42.256 -46.525  1.00  0.80           C  
ATOM   2131  CG  PHE A 489      11.756 -41.304 -47.642  1.00  0.80           C  
ATOM   2132  CD1 PHE A 489      10.818 -40.961 -48.626  1.00  0.80           C  
ATOM   2133  CD2 PHE A 489      13.054 -40.776 -47.714  1.00  0.80           C  
ATOM   2134  CE1 PHE A 489      11.174 -40.092 -49.664  1.00  0.80           C  
ATOM   2135  CE2 PHE A 489      13.414 -39.910 -48.749  1.00  0.80           C  
ATOM   2136  CZ  PHE A 489      12.469 -39.566 -49.720  1.00  0.80           C  
ATOM   2137  N   LEU A 490      13.717 -44.150 -47.456  1.00  0.76           N  
ATOM   2138  CA  LEU A 490      14.854 -44.373 -48.331  1.00  0.76           C  
ATOM   2139  C   LEU A 490      14.782 -45.722 -49.029  1.00  0.76           C  
ATOM   2140  O   LEU A 490      15.038 -45.828 -50.226  1.00  0.76           O  
ATOM   2141  CB  LEU A 490      16.181 -44.269 -47.541  1.00  0.76           C  
ATOM   2142  CG  LEU A 490      17.323 -43.475 -48.207  1.00  0.76           C  
ATOM   2143  CD1 LEU A 490      18.600 -43.698 -47.394  1.00  0.76           C  
ATOM   2144  CD2 LEU A 490      17.573 -43.806 -49.680  1.00  0.76           C  
ATOM   2145  N   GLN A 491      14.384 -46.767 -48.272  1.00  0.69           N  
ATOM   2146  CA  GLN A 491      14.140 -48.106 -48.773  1.00  0.69           C  
ATOM   2147  C   GLN A 491      13.002 -48.207 -49.778  1.00  0.69           C  
ATOM   2148  O   GLN A 491      13.131 -48.824 -50.827  1.00  0.69           O  
ATOM   2149  CB  GLN A 491      13.908 -49.081 -47.588  1.00  0.69           C  
ATOM   2150  CG  GLN A 491      15.098 -49.158 -46.592  1.00  0.69           C  
ATOM   2151  CD  GLN A 491      14.805 -50.066 -45.395  1.00  0.69           C  
ATOM   2152  OE1 GLN A 491      13.754 -50.696 -45.275  1.00  0.69           O  
ATOM   2153  NE2 GLN A 491      15.777 -50.134 -44.455  1.00  0.69           N  
ATOM   2154  N   LYS A 492      11.856 -47.557 -49.511  1.00  0.75           N  
ATOM   2155  CA  LYS A 492      10.760 -47.500 -50.467  1.00  0.75           C  
ATOM   2156  C   LYS A 492      11.082 -46.693 -51.717  1.00  0.75           C  
ATOM   2157  O   LYS A 492      10.737 -47.062 -52.838  1.00  0.75           O  
ATOM   2158  CB  LYS A 492       9.487 -46.939 -49.799  1.00  0.75           C  
ATOM   2159  CG  LYS A 492       8.915 -47.923 -48.773  1.00  0.75           C  
ATOM   2160  CD  LYS A 492       7.688 -47.363 -48.051  1.00  0.75           C  
ATOM   2161  CE  LYS A 492       7.139 -48.351 -47.028  1.00  0.75           C  
ATOM   2162  NZ  LYS A 492       5.968 -47.750 -46.366  1.00  0.75           N  
ATOM   2163  N   LEU A 493      11.769 -45.550 -51.555  1.00  0.81           N  
ATOM   2164  CA  LEU A 493      12.213 -44.707 -52.643  1.00  0.81           C  
ATOM   2165  C   LEU A 493      13.213 -45.379 -53.563  1.00  0.81           C  
ATOM   2166  O   LEU A 493      13.137 -45.235 -54.781  1.00  0.81           O  
ATOM   2167  CB  LEU A 493      12.814 -43.404 -52.075  1.00  0.81           C  
ATOM   2168  CG  LEU A 493      13.243 -42.345 -53.105  1.00  0.81           C  
ATOM   2169  CD1 LEU A 493      12.060 -41.770 -53.886  1.00  0.81           C  
ATOM   2170  CD2 LEU A 493      13.994 -41.236 -52.390  1.00  0.81           C  
ATOM   2171  N   SER A 494      14.183 -46.148 -53.029  1.00  0.76           N  
ATOM   2172  CA  SER A 494      15.125 -46.893 -53.858  1.00  0.76           C  
ATOM   2173  C   SER A 494      14.463 -47.924 -54.756  1.00  0.76           C  
ATOM   2174  O   SER A 494      14.780 -47.999 -55.946  1.00  0.76           O  
ATOM   2175  CB  SER A 494      16.289 -47.541 -53.060  1.00  0.76           C  
ATOM   2176  OG  SER A 494      15.848 -48.314 -51.954  1.00  0.76           O  
ATOM   2177  N   ASP A 495      13.473 -48.666 -54.229  1.00  0.73           N  
ATOM   2178  CA  ASP A 495      12.598 -49.535 -55.000  1.00  0.73           C  
ATOM   2179  C   ASP A 495      11.780 -48.807 -56.064  1.00  0.73           C  
ATOM   2180  O   ASP A 495      11.691 -49.255 -57.206  1.00  0.73           O  
ATOM   2181  CB  ASP A 495      11.594 -50.256 -54.070  1.00  0.73           C  
ATOM   2182  CG  ASP A 495      12.235 -51.395 -53.297  1.00  0.73           C  
ATOM   2183  OD1 ASP A 495      13.421 -51.715 -53.552  1.00  0.73           O  
ATOM   2184  OD2 ASP A 495      11.483 -52.008 -52.496  1.00  0.73           O  
ATOM   2185  N   LEU A 496      11.173 -47.642 -55.747  1.00  0.76           N  
ATOM   2186  CA  LEU A 496      10.445 -46.844 -56.729  1.00  0.76           C  
ATOM   2187  C   LEU A 496      11.318 -46.374 -57.878  1.00  0.76           C  
ATOM   2188  O   LEU A 496      10.959 -46.505 -59.046  1.00  0.76           O  
ATOM   2189  CB  LEU A 496       9.833 -45.583 -56.075  1.00  0.76           C  
ATOM   2190  CG  LEU A 496       8.666 -45.873 -55.116  1.00  0.76           C  
ATOM   2191  CD1 LEU A 496       8.413 -44.667 -54.202  1.00  0.76           C  
ATOM   2192  CD2 LEU A 496       7.396 -46.278 -55.872  1.00  0.76           C  
ATOM   2193  N   VAL A 497      12.527 -45.872 -57.564  1.00  0.75           N  
ATOM   2194  CA  VAL A 497      13.519 -45.491 -58.556  1.00  0.75           C  
ATOM   2195  C   VAL A 497      13.978 -46.677 -59.401  1.00  0.75           C  
ATOM   2196  O   VAL A 497      14.066 -46.585 -60.621  1.00  0.75           O  
ATOM   2197  CB  VAL A 497      14.717 -44.788 -57.905  1.00  0.75           C  
ATOM   2198  CG1 VAL A 497      15.814 -44.480 -58.931  1.00  0.75           C  
ATOM   2199  CG2 VAL A 497      14.250 -43.461 -57.271  1.00  0.75           C  
ATOM   2200  N   GLY A 498      14.250 -47.854 -58.793  1.00  0.70           N  
ATOM   2201  CA  GLY A 498      14.654 -49.040 -59.549  1.00  0.70           C  
ATOM   2202  C   GLY A 498      13.591 -49.608 -60.458  1.00  0.70           C  
ATOM   2203  O   GLY A 498      13.879 -50.109 -61.545  1.00  0.70           O  
ATOM   2204  N   ARG A 499      12.314 -49.534 -60.043  1.00  0.63           N  
ATOM   2205  CA  ARG A 499      11.188 -49.877 -60.891  1.00  0.63           C  
ATOM   2206  C   ARG A 499      10.979 -48.913 -62.055  1.00  0.63           C  
ATOM   2207  O   ARG A 499      10.809 -49.352 -63.190  1.00  0.63           O  
ATOM   2208  CB  ARG A 499       9.893 -49.990 -60.055  1.00  0.63           C  
ATOM   2209  CG  ARG A 499       9.896 -51.202 -59.098  1.00  0.63           C  
ATOM   2210  CD  ARG A 499       8.682 -51.234 -58.166  1.00  0.63           C  
ATOM   2211  NE  ARG A 499       8.837 -52.435 -57.283  1.00  0.63           N  
ATOM   2212  CZ  ARG A 499       8.002 -52.738 -56.280  1.00  0.63           C  
ATOM   2213  NH1 ARG A 499       8.242 -53.811 -55.531  1.00  0.63           N  
ATOM   2214  NH2 ARG A 499       6.932 -51.994 -56.018  1.00  0.63           N  
ATOM   2215  N   ASP A 500      11.048 -47.584 -61.829  1.00  0.66           N  
ATOM   2216  CA  ASP A 500      10.988 -46.596 -62.901  1.00  0.66           C  
ATOM   2217  C   ASP A 500      12.133 -46.728 -63.912  1.00  0.66           C  
ATOM   2218  O   ASP A 500      11.915 -46.665 -65.121  1.00  0.66           O  
ATOM   2219  CB  ASP A 500      11.003 -45.147 -62.343  1.00  0.66           C  
ATOM   2220  CG  ASP A 500       9.625 -44.577 -62.071  1.00  0.66           C  
ATOM   2221  OD1 ASP A 500       9.584 -43.330 -61.884  1.00  0.66           O  
ATOM   2222  OD2 ASP A 500       8.605 -45.300 -62.129  1.00  0.66           O  
ATOM   2223  N   THR A 501      13.380 -46.971 -63.453  1.00  0.61           N  
ATOM   2224  CA  THR A 501      14.556 -47.218 -64.299  1.00  0.61           C  
ATOM   2225  C   THR A 501      14.364 -48.397 -65.244  1.00  0.61           C  
ATOM   2226  O   THR A 501      14.749 -48.356 -66.411  1.00  0.61           O  
ATOM   2227  CB  THR A 501      15.801 -47.491 -63.455  1.00  0.61           C  
ATOM   2228  OG1 THR A 501      16.166 -46.330 -62.723  1.00  0.61           O  
ATOM   2229  CG2 THR A 501      17.030 -47.885 -64.287  1.00  0.61           C  
ATOM   2230  N   ARG A 502      13.713 -49.480 -64.773  1.00  0.43           N  
ATOM   2231  CA  ARG A 502      13.343 -50.631 -65.582  1.00  0.43           C  
ATOM   2232  C   ARG A 502      12.326 -50.337 -66.686  1.00  0.43           C  
ATOM   2233  O   ARG A 502      12.272 -51.054 -67.683  1.00  0.43           O  
ATOM   2234  CB  ARG A 502      12.769 -51.741 -64.660  1.00  0.43           C  
ATOM   2235  CG  ARG A 502      13.801 -52.752 -64.122  1.00  0.43           C  
ATOM   2236  CD  ARG A 502      14.283 -53.713 -65.211  1.00  0.43           C  
ATOM   2237  NE  ARG A 502      14.713 -54.989 -64.554  1.00  0.43           N  
ATOM   2238  CZ  ARG A 502      14.830 -56.150 -65.214  1.00  0.43           C  
ATOM   2239  NH1 ARG A 502      14.660 -56.223 -66.531  1.00  0.43           N  
ATOM   2240  NH2 ARG A 502      15.116 -57.259 -64.538  1.00  0.43           N  
ATOM   2241  N   LEU A 503      11.485 -49.304 -66.517  1.00  0.46           N  
ATOM   2242  CA  LEU A 503      10.469 -48.926 -67.485  1.00  0.46           C  
ATOM   2243  C   LEU A 503      10.938 -47.862 -68.465  1.00  0.46           C  
ATOM   2244  O   LEU A 503      10.650 -47.919 -69.658  1.00  0.46           O  
ATOM   2245  CB  LEU A 503       9.224 -48.375 -66.748  1.00  0.46           C  
ATOM   2246  CG  LEU A 503       8.544 -49.376 -65.794  1.00  0.46           C  
ATOM   2247  CD1 LEU A 503       7.460 -48.656 -64.982  1.00  0.46           C  
ATOM   2248  CD2 LEU A 503       7.958 -50.583 -66.538  1.00  0.46           C  
ATOM   2249  N   SER A 504      11.660 -46.836 -67.976  1.00  0.58           N  
ATOM   2250  CA  SER A 504      11.972 -45.649 -68.762  1.00  0.58           C  
ATOM   2251  C   SER A 504      13.383 -45.622 -69.307  1.00  0.58           C  
ATOM   2252  O   SER A 504      13.680 -44.820 -70.188  1.00  0.58           O  
ATOM   2253  CB  SER A 504      11.766 -44.363 -67.913  1.00  0.58           C  
ATOM   2254  OG  SER A 504      12.670 -44.287 -66.804  1.00  0.58           O  
ATOM   2255  N   ASN A 505      14.277 -46.514 -68.816  1.00  0.55           N  
ATOM   2256  CA  ASN A 505      15.678 -46.603 -69.219  1.00  0.55           C  
ATOM   2257  C   ASN A 505      16.457 -45.326 -68.897  1.00  0.55           C  
ATOM   2258  O   ASN A 505      17.227 -44.795 -69.699  1.00  0.55           O  
ATOM   2259  CB  ASN A 505      15.788 -47.045 -70.708  1.00  0.55           C  
ATOM   2260  CG  ASN A 505      17.199 -47.384 -71.172  1.00  0.55           C  
ATOM   2261  OD1 ASN A 505      18.084 -47.825 -70.431  1.00  0.55           O  
ATOM   2262  ND2 ASN A 505      17.442 -47.186 -72.492  1.00  0.55           N  
ATOM   2263  N   LEU A 506      16.270 -44.812 -67.674  1.00  0.61           N  
ATOM   2264  CA  LEU A 506      16.818 -43.546 -67.242  1.00  0.61           C  
ATOM   2265  C   LEU A 506      17.480 -43.711 -65.893  1.00  0.61           C  
ATOM   2266  O   LEU A 506      17.557 -44.803 -65.348  1.00  0.61           O  
ATOM   2267  CB  LEU A 506      15.729 -42.451 -67.180  1.00  0.61           C  
ATOM   2268  CG  LEU A 506      15.166 -42.053 -68.559  1.00  0.61           C  
ATOM   2269  CD1 LEU A 506      13.955 -41.134 -68.388  1.00  0.61           C  
ATOM   2270  CD2 LEU A 506      16.206 -41.370 -69.457  1.00  0.61           C  
ATOM   2271  N   LEU A 507      18.066 -42.617 -65.354  1.00  0.60           N  
ATOM   2272  CA  LEU A 507      18.687 -42.578 -64.034  1.00  0.60           C  
ATOM   2273  C   LEU A 507      19.925 -43.459 -63.914  1.00  0.60           C  
ATOM   2274  O   LEU A 507      20.317 -43.875 -62.827  1.00  0.60           O  
ATOM   2275  CB  LEU A 507      17.687 -42.878 -62.884  1.00  0.60           C  
ATOM   2276  CG  LEU A 507      16.436 -41.973 -62.852  1.00  0.60           C  
ATOM   2277  CD1 LEU A 507      15.465 -42.436 -61.768  1.00  0.60           C  
ATOM   2278  CD2 LEU A 507      16.791 -40.502 -62.635  1.00  0.60           C  
ATOM   2279  N   ARG A 508      20.615 -43.695 -65.047  1.00  0.52           N  
ATOM   2280  CA  ARG A 508      21.779 -44.561 -65.143  1.00  0.52           C  
ATOM   2281  C   ARG A 508      22.952 -44.146 -64.266  1.00  0.52           C  
ATOM   2282  O   ARG A 508      23.590 -44.983 -63.640  1.00  0.52           O  
ATOM   2283  CB  ARG A 508      22.283 -44.633 -66.606  1.00  0.52           C  
ATOM   2284  CG  ARG A 508      21.345 -45.385 -67.571  1.00  0.52           C  
ATOM   2285  CD  ARG A 508      22.025 -45.674 -68.913  1.00  0.52           C  
ATOM   2286  NE  ARG A 508      21.064 -46.445 -69.763  1.00  0.52           N  
ATOM   2287  CZ  ARG A 508      21.353 -46.872 -70.999  1.00  0.52           C  
ATOM   2288  NH1 ARG A 508      20.487 -47.647 -71.637  1.00  0.52           N  
ATOM   2289  NH2 ARG A 508      22.486 -46.533 -71.605  1.00  0.52           N  
ATOM   2290  N   GLU A 509      23.250 -42.837 -64.198  1.00  0.61           N  
ATOM   2291  CA  GLU A 509      24.234 -42.276 -63.284  1.00  0.61           C  
ATOM   2292  C   GLU A 509      23.843 -42.399 -61.811  1.00  0.61           C  
ATOM   2293  O   GLU A 509      24.633 -42.749 -60.942  1.00  0.61           O  
ATOM   2294  CB  GLU A 509      24.400 -40.784 -63.649  1.00  0.61           C  
ATOM   2295  CG  GLU A 509      25.656 -40.076 -63.088  1.00  0.61           C  
ATOM   2296  CD  GLU A 509      25.719 -38.634 -63.595  1.00  0.61           C  
ATOM   2297  OE1 GLU A 509      25.492 -38.443 -64.821  1.00  0.61           O  
ATOM   2298  OE2 GLU A 509      25.966 -37.714 -62.780  1.00  0.61           O  
ATOM   2299  N   GLN A 510      22.555 -42.144 -61.521  1.00  0.65           N  
ATOM   2300  CA  GLN A 510      22.084 -41.811 -60.193  1.00  0.65           C  
ATOM   2301  C   GLN A 510      21.499 -42.982 -59.399  1.00  0.65           C  
ATOM   2302  O   GLN A 510      21.487 -42.993 -58.166  1.00  0.65           O  
ATOM   2303  CB  GLN A 510      20.982 -40.744 -60.391  1.00  0.65           C  
ATOM   2304  CG  GLN A 510      21.490 -39.402 -60.966  1.00  0.65           C  
ATOM   2305  CD  GLN A 510      20.330 -38.437 -61.220  1.00  0.65           C  
ATOM   2306  OE1 GLN A 510      19.885 -37.680 -60.361  1.00  0.65           O  
ATOM   2307  NE2 GLN A 510      19.778 -38.479 -62.457  1.00  0.65           N  
ATOM   2308  N   TRP A 511      21.021 -44.045 -60.072  1.00  0.63           N  
ATOM   2309  CA  TRP A 511      20.650 -45.294 -59.416  1.00  0.63           C  
ATOM   2310  C   TRP A 511      21.792 -46.036 -58.691  1.00  0.63           C  
ATOM   2311  O   TRP A 511      21.558 -46.476 -57.560  1.00  0.63           O  
ATOM   2312  CB  TRP A 511      19.908 -46.238 -60.410  1.00  0.63           C  
ATOM   2313  CG  TRP A 511      19.346 -47.529 -59.823  1.00  0.63           C  
ATOM   2314  CD1 TRP A 511      18.161 -47.750 -59.177  1.00  0.63           C  
ATOM   2315  CD2 TRP A 511      20.033 -48.798 -59.833  1.00  0.63           C  
ATOM   2316  NE1 TRP A 511      18.063 -49.066 -58.772  1.00  0.63           N  
ATOM   2317  CE2 TRP A 511      19.207 -49.720 -59.172  1.00  0.63           C  
ATOM   2318  CE3 TRP A 511      21.272 -49.177 -60.349  1.00  0.63           C  
ATOM   2319  CZ2 TRP A 511      19.599 -51.043 -59.001  1.00  0.63           C  
ATOM   2320  CZ3 TRP A 511      21.674 -50.510 -60.173  1.00  0.63           C  
ATOM   2321  CH2 TRP A 511      20.850 -51.430 -59.510  1.00  0.63           C  
ATOM   2322  N   PRO A 512      23.025 -46.216 -59.187  1.00  0.67           N  
ATOM   2323  CA  PRO A 512      24.076 -46.900 -58.436  1.00  0.67           C  
ATOM   2324  C   PRO A 512      24.550 -46.128 -57.223  1.00  0.67           C  
ATOM   2325  O   PRO A 512      24.991 -46.758 -56.262  1.00  0.67           O  
ATOM   2326  CB  PRO A 512      25.208 -47.098 -59.457  1.00  0.67           C  
ATOM   2327  CG  PRO A 512      24.969 -46.021 -60.512  1.00  0.67           C  
ATOM   2328  CD  PRO A 512      23.450 -45.930 -60.562  1.00  0.67           C  
ATOM   2329  N   GLU A 513      24.495 -44.788 -57.242  1.00  0.65           N  
ATOM   2330  CA  GLU A 513      24.748 -43.949 -56.087  1.00  0.65           C  
ATOM   2331  C   GLU A 513      23.724 -44.142 -54.988  1.00  0.65           C  
ATOM   2332  O   GLU A 513      24.058 -44.319 -53.818  1.00  0.65           O  
ATOM   2333  CB  GLU A 513      24.728 -42.480 -56.525  1.00  0.65           C  
ATOM   2334  CG  GLU A 513      25.905 -42.131 -57.456  1.00  0.65           C  
ATOM   2335  CD  GLU A 513      25.830 -40.676 -57.904  1.00  0.65           C  
ATOM   2336  OE1 GLU A 513      24.694 -40.180 -58.130  1.00  0.65           O  
ATOM   2337  OE2 GLU A 513      26.920 -40.054 -57.971  1.00  0.65           O  
ATOM   2338  N   ARG A 514      22.430 -44.196 -55.363  1.00  0.61           N  
ATOM   2339  CA  ARG A 514      21.350 -44.519 -54.450  1.00  0.61           C  
ATOM   2340  C   ARG A 514      21.482 -45.900 -53.817  1.00  0.61           C  
ATOM   2341  O   ARG A 514      21.249 -46.082 -52.621  1.00  0.61           O  
ATOM   2342  CB  ARG A 514      19.988 -44.411 -55.179  1.00  0.61           C  
ATOM   2343  CG  ARG A 514      18.755 -44.565 -54.265  1.00  0.61           C  
ATOM   2344  CD  ARG A 514      18.704 -43.584 -53.085  1.00  0.61           C  
ATOM   2345  NE  ARG A 514      18.714 -42.190 -53.630  1.00  0.61           N  
ATOM   2346  CZ  ARG A 514      17.634 -41.575 -54.117  1.00  0.61           C  
ATOM   2347  NH1 ARG A 514      17.742 -40.306 -54.475  1.00  0.61           N  
ATOM   2348  NH2 ARG A 514      16.467 -42.198 -54.242  1.00  0.61           N  
ATOM   2349  N   ARG A 515      21.903 -46.894 -54.619  1.00  0.57           N  
ATOM   2350  CA  ARG A 515      22.185 -48.248 -54.183  1.00  0.57           C  
ATOM   2351  C   ARG A 515      23.266 -48.368 -53.117  1.00  0.57           C  
ATOM   2352  O   ARG A 515      23.166 -49.205 -52.232  1.00  0.57           O  
ATOM   2353  CB  ARG A 515      22.584 -49.117 -55.398  1.00  0.57           C  
ATOM   2354  CG  ARG A 515      22.755 -50.614 -55.067  1.00  0.57           C  
ATOM   2355  CD  ARG A 515      23.185 -51.491 -56.246  1.00  0.57           C  
ATOM   2356  NE  ARG A 515      24.537 -51.022 -56.692  1.00  0.57           N  
ATOM   2357  CZ  ARG A 515      25.696 -51.370 -56.116  1.00  0.57           C  
ATOM   2358  NH1 ARG A 515      26.829 -50.878 -56.613  1.00  0.57           N  
ATOM   2359  NH2 ARG A 515      25.760 -52.191 -55.073  1.00  0.57           N  
ATOM   2360  N   ARG A 516      24.335 -47.547 -53.164  1.00  0.54           N  
ATOM   2361  CA  ARG A 516      25.387 -47.560 -52.152  1.00  0.54           C  
ATOM   2362  C   ARG A 516      24.910 -47.214 -50.749  1.00  0.54           C  
ATOM   2363  O   ARG A 516      25.334 -47.795 -49.756  1.00  0.54           O  
ATOM   2364  CB  ARG A 516      26.503 -46.549 -52.515  1.00  0.54           C  
ATOM   2365  CG  ARG A 516      27.370 -46.981 -53.710  1.00  0.54           C  
ATOM   2366  CD  ARG A 516      28.393 -45.912 -54.098  1.00  0.54           C  
ATOM   2367  NE  ARG A 516      29.205 -46.469 -55.224  1.00  0.54           N  
ATOM   2368  CZ  ARG A 516      30.082 -45.749 -55.936  1.00  0.54           C  
ATOM   2369  NH1 ARG A 516      30.759 -46.338 -56.920  1.00  0.54           N  
ATOM   2370  NH2 ARG A 516      30.299 -44.463 -55.685  1.00  0.54           N  
ATOM   2371  N   CYS A 517      24.022 -46.216 -50.643  1.00  0.60           N  
ATOM   2372  CA  CYS A 517      23.470 -45.767 -49.381  1.00  0.60           C  
ATOM   2373  C   CYS A 517      22.510 -46.764 -48.747  1.00  0.60           C  
ATOM   2374  O   CYS A 517      22.450 -46.934 -47.524  1.00  0.60           O  
ATOM   2375  CB  CYS A 517      22.752 -44.420 -49.586  1.00  0.60           C  
ATOM   2376  SG  CYS A 517      23.893 -43.155 -50.258  1.00  0.60           S  
ATOM   2377  N   HIS A 518      21.715 -47.439 -49.596  1.00  0.57           N  
ATOM   2378  CA  HIS A 518      20.773 -48.460 -49.193  1.00  0.57           C  
ATOM   2379  C   HIS A 518      21.483 -49.773 -48.920  1.00  0.57           C  
ATOM   2380  O   HIS A 518      22.342 -50.218 -49.672  1.00  0.57           O  
ATOM   2381  CB  HIS A 518      19.707 -48.654 -50.292  1.00  0.57           C  
ATOM   2382  CG  HIS A 518      18.573 -49.563 -49.927  1.00  0.57           C  
ATOM   2383  ND1 HIS A 518      18.705 -50.920 -50.107  1.00  0.57           N  
ATOM   2384  CD2 HIS A 518      17.345 -49.276 -49.433  1.00  0.57           C  
ATOM   2385  CE1 HIS A 518      17.557 -51.440 -49.726  1.00  0.57           C  
ATOM   2386  NE2 HIS A 518      16.693 -50.487 -49.313  1.00  0.57           N  
ATOM   2387  N   ARG A 519      21.150 -50.450 -47.809  1.00  0.30           N  
ATOM   2388  CA  ARG A 519      21.766 -51.729 -47.526  1.00  0.30           C  
ATOM   2389  C   ARG A 519      20.909 -52.842 -48.105  1.00  0.30           C  
ATOM   2390  O   ARG A 519      19.864 -53.218 -47.577  1.00  0.30           O  
ATOM   2391  CB  ARG A 519      22.023 -51.960 -46.017  1.00  0.30           C  
ATOM   2392  CG  ARG A 519      23.285 -51.259 -45.455  1.00  0.30           C  
ATOM   2393  CD  ARG A 519      23.259 -49.728 -45.424  1.00  0.30           C  
ATOM   2394  NE  ARG A 519      24.476 -49.277 -44.672  1.00  0.30           N  
ATOM   2395  CZ  ARG A 519      24.781 -47.997 -44.445  1.00  0.30           C  
ATOM   2396  NH1 ARG A 519      25.791 -47.694 -43.637  1.00  0.30           N  
ATOM   2397  NH2 ARG A 519      24.075 -47.001 -44.982  1.00  0.30           N  
ATOM   2398  N   LEU A 520      21.391 -53.440 -49.213  1.00  0.30           N  
ATOM   2399  CA  LEU A 520      20.748 -54.562 -49.873  1.00  0.30           C  
ATOM   2400  C   LEU A 520      20.999 -55.850 -49.113  1.00  0.30           C  
ATOM   2401  O   LEU A 520      20.380 -56.885 -49.351  1.00  0.30           O  
ATOM   2402  CB  LEU A 520      21.266 -54.743 -51.316  1.00  0.30           C  
ATOM   2403  CG  LEU A 520      20.918 -53.599 -52.287  1.00  0.30           C  
ATOM   2404  CD1 LEU A 520      21.590 -53.871 -53.639  1.00  0.30           C  
ATOM   2405  CD2 LEU A 520      19.401 -53.457 -52.472  1.00  0.30           C  
ATOM   2406  N   GLU A 521      21.907 -55.795 -48.131  1.00  0.33           N  
ATOM   2407  CA  GLU A 521      22.253 -56.872 -47.254  1.00  0.33           C  
ATOM   2408  C   GLU A 521      21.219 -57.065 -46.153  1.00  0.33           C  
ATOM   2409  O   GLU A 521      21.531 -57.128 -44.974  1.00  0.33           O  
ATOM   2410  CB  GLU A 521      23.618 -56.553 -46.634  1.00  0.33           C  
ATOM   2411  CG  GLU A 521      24.744 -56.232 -47.639  1.00  0.33           C  
ATOM   2412  CD  GLU A 521      26.064 -55.910 -46.944  1.00  0.33           C  
ATOM   2413  OE1 GLU A 521      26.044 -55.049 -46.032  1.00  0.33           O  
ATOM   2414  OE2 GLU A 521      27.099 -56.491 -47.357  1.00  0.33           O  
ATOM   2415  N   ASN A 522      19.921 -57.182 -46.508  1.00  0.31           N  
ATOM   2416  CA  ASN A 522      18.820 -57.453 -45.596  1.00  0.31           C  
ATOM   2417  C   ASN A 522      19.138 -58.629 -44.667  1.00  0.31           C  
ATOM   2418  O   ASN A 522      19.318 -59.768 -45.086  1.00  0.31           O  
ATOM   2419  CB  ASN A 522      17.518 -57.655 -46.413  1.00  0.31           C  
ATOM   2420  CG  ASN A 522      16.250 -57.503 -45.581  1.00  0.31           C  
ATOM   2421  OD1 ASN A 522      16.238 -57.551 -44.352  1.00  0.31           O  
ATOM   2422  ND2 ASN A 522      15.119 -57.249 -46.278  1.00  0.31           N  
ATOM   2423  N   GLY A 523      19.322 -58.315 -43.375  1.00  0.21           N  
ATOM   2424  CA  GLY A 523      20.028 -59.214 -42.458  1.00  0.21           C  
ATOM   2425  C   GLY A 523      21.091 -58.519 -41.689  1.00  0.21           C  
ATOM   2426  O   GLY A 523      21.363 -58.876 -40.548  1.00  0.21           O  
ATOM   2427  N   CYS A 524      21.724 -57.507 -42.283  1.00  0.61           N  
ATOM   2428  CA  CYS A 524      22.890 -56.888 -41.717  1.00  0.61           C  
ATOM   2429  C   CYS A 524      22.973 -55.444 -42.238  1.00  0.61           C  
ATOM   2430  O   CYS A 524      22.701 -55.159 -43.399  1.00  0.61           O  
ATOM   2431  CB  CYS A 524      24.074 -57.819 -42.065  1.00  0.61           C  
ATOM   2432  SG  CYS A 524      24.724 -57.613 -43.715  1.00  0.61           S  
ATOM   2433  N   GLY A 525      23.211 -54.431 -41.383  1.00  0.44           N  
ATOM   2434  CA  GLY A 525      23.202 -53.021 -41.817  1.00  0.44           C  
ATOM   2435  C   GLY A 525      21.831 -52.455 -42.167  1.00  0.44           C  
ATOM   2436  O   GLY A 525      21.661 -51.256 -42.371  1.00  0.44           O  
ATOM   2437  N   ASN A 526      20.794 -53.317 -42.174  1.00  0.32           N  
ATOM   2438  CA  ASN A 526      19.395 -52.986 -42.394  1.00  0.32           C  
ATOM   2439  C   ASN A 526      18.710 -52.845 -41.036  1.00  0.32           C  
ATOM   2440  O   ASN A 526      17.490 -52.761 -40.913  1.00  0.32           O  
ATOM   2441  CB  ASN A 526      18.738 -54.119 -43.236  1.00  0.32           C  
ATOM   2442  CG  ASN A 526      17.460 -53.656 -43.931  1.00  0.32           C  
ATOM   2443  OD1 ASN A 526      17.395 -52.561 -44.483  1.00  0.32           O  
ATOM   2444  ND2 ASN A 526      16.413 -54.516 -43.936  1.00  0.32           N  
ATOM   2445  N   ALA A 527      19.530 -52.852 -39.969  1.00  0.33           N  
ATOM   2446  CA  ALA A 527      19.176 -52.622 -38.597  1.00  0.33           C  
ATOM   2447  C   ALA A 527      18.662 -51.212 -38.285  1.00  0.33           C  
ATOM   2448  O   ALA A 527      18.966 -50.227 -38.956  1.00  0.33           O  
ATOM   2449  CB  ALA A 527      20.357 -53.016 -37.706  1.00  0.33           C  
ATOM   2450  N   SER A 528      17.822 -51.103 -37.245  1.00  0.31           N  
ATOM   2451  CA  SER A 528      17.170 -49.878 -36.821  1.00  0.31           C  
ATOM   2452  C   SER A 528      17.197 -49.868 -35.296  1.00  0.31           C  
ATOM   2453  O   SER A 528      17.553 -50.889 -34.713  1.00  0.31           O  
ATOM   2454  CB  SER A 528      15.712 -49.746 -37.375  1.00  0.31           C  
ATOM   2455  OG  SER A 528      14.729 -50.464 -36.618  1.00  0.31           O  
ATOM   2456  N   PRO A 529      16.868 -48.835 -34.541  1.00  0.29           N  
ATOM   2457  CA  PRO A 529      16.990 -48.876 -33.088  1.00  0.29           C  
ATOM   2458  C   PRO A 529      15.881 -49.706 -32.479  1.00  0.29           C  
ATOM   2459  O   PRO A 529      16.037 -50.241 -31.384  1.00  0.29           O  
ATOM   2460  CB  PRO A 529      16.870 -47.403 -32.668  1.00  0.29           C  
ATOM   2461  CG  PRO A 529      16.185 -46.699 -33.844  1.00  0.29           C  
ATOM   2462  CD  PRO A 529      16.734 -47.479 -35.026  1.00  0.29           C  
ATOM   2463  N   GLN A 530      14.744 -49.824 -33.183  1.00  0.32           N  
ATOM   2464  CA  GLN A 530      13.607 -50.631 -32.801  1.00  0.32           C  
ATOM   2465  C   GLN A 530      13.697 -52.004 -33.469  1.00  0.32           C  
ATOM   2466  O   GLN A 530      12.710 -52.650 -33.826  1.00  0.32           O  
ATOM   2467  CB  GLN A 530      12.310 -49.870 -33.147  1.00  0.32           C  
ATOM   2468  CG  GLN A 530      12.188 -48.512 -32.401  1.00  0.32           C  
ATOM   2469  CD  GLN A 530      12.195 -48.674 -30.874  1.00  0.32           C  
ATOM   2470  OE1 GLN A 530      11.553 -49.556 -30.301  1.00  0.32           O  
ATOM   2471  NE2 GLN A 530      12.961 -47.805 -30.172  1.00  0.32           N  
ATOM   2472  N   MET A 531      14.934 -52.500 -33.647  1.00  0.28           N  
ATOM   2473  CA  MET A 531      15.243 -53.763 -34.281  1.00  0.28           C  
ATOM   2474  C   MET A 531      15.319 -54.869 -33.236  1.00  0.28           C  
ATOM   2475  O   MET A 531      16.387 -55.311 -32.822  1.00  0.28           O  
ATOM   2476  CB  MET A 531      16.569 -53.624 -35.056  1.00  0.28           C  
ATOM   2477  CG  MET A 531      16.969 -54.765 -36.003  1.00  0.28           C  
ATOM   2478  SD  MET A 531      15.955 -54.994 -37.491  1.00  0.28           S  
ATOM   2479  CE  MET A 531      15.608 -53.374 -38.208  1.00  0.28           C  
ATOM   2480  N   LYS A 532      14.145 -55.329 -32.760  1.00  0.24           N  
ATOM   2481  CA  LYS A 532      14.047 -56.386 -31.760  1.00  0.24           C  
ATOM   2482  C   LYS A 532      13.115 -57.503 -32.214  1.00  0.24           C  
ATOM   2483  O   LYS A 532      13.325 -58.669 -31.912  1.00  0.24           O  
ATOM   2484  CB  LYS A 532      13.451 -55.833 -30.441  1.00  0.24           C  
ATOM   2485  CG  LYS A 532      14.279 -54.716 -29.788  1.00  0.24           C  
ATOM   2486  CD  LYS A 532      13.600 -54.204 -28.509  1.00  0.24           C  
ATOM   2487  CE  LYS A 532      14.360 -53.066 -27.834  1.00  0.24           C  
ATOM   2488  NZ  LYS A 532      13.588 -52.600 -26.662  1.00  0.24           N  
ATOM   2489  N   ALA A 533      12.067 -57.172 -32.997  1.00  0.20           N  
ATOM   2490  CA  ALA A 533      11.062 -58.119 -33.447  1.00  0.20           C  
ATOM   2491  C   ALA A 533      11.397 -58.669 -34.818  1.00  0.20           C  
ATOM   2492  O   ALA A 533      10.605 -59.327 -35.484  1.00  0.20           O  
ATOM   2493  CB  ALA A 533       9.731 -57.354 -33.567  1.00  0.20           C  
ATOM   2494  N   ARG A 534      12.594 -58.344 -35.315  1.00  0.18           N  
ATOM   2495  CA  ARG A 534      13.032 -58.763 -36.614  1.00  0.18           C  
ATOM   2496  C   ARG A 534      13.315 -60.266 -36.704  1.00  0.18           C  
ATOM   2497  O   ARG A 534      13.846 -60.867 -35.782  1.00  0.18           O  
ATOM   2498  CB  ARG A 534      14.281 -57.939 -36.982  1.00  0.18           C  
ATOM   2499  CG  ARG A 534      14.812 -58.093 -38.413  1.00  0.18           C  
ATOM   2500  CD  ARG A 534      13.844 -57.753 -39.547  1.00  0.18           C  
ATOM   2501  NE  ARG A 534      13.647 -56.269 -39.572  1.00  0.18           N  
ATOM   2502  CZ  ARG A 534      12.544 -55.619 -39.172  1.00  0.18           C  
ATOM   2503  NH1 ARG A 534      12.496 -54.294 -39.283  1.00  0.18           N  
ATOM   2504  NH2 ARG A 534      11.473 -56.254 -38.706  1.00  0.18           N  
ATOM   2505  N   ASN A 535      13.037 -60.887 -37.876  1.00  0.23           N  
ATOM   2506  CA  ASN A 535      13.259 -62.309 -38.141  1.00  0.23           C  
ATOM   2507  C   ASN A 535      14.687 -62.552 -38.625  1.00  0.23           C  
ATOM   2508  O   ASN A 535      15.065 -63.629 -39.074  1.00  0.23           O  
ATOM   2509  CB  ASN A 535      12.318 -62.783 -39.283  1.00  0.23           C  
ATOM   2510  CG  ASN A 535      10.863 -62.553 -38.895  1.00  0.23           C  
ATOM   2511  OD1 ASN A 535      10.467 -62.673 -37.742  1.00  0.23           O  
ATOM   2512  ND2 ASN A 535      10.021 -62.182 -39.889  1.00  0.23           N  
ATOM   2513  N   LEU A 536      15.523 -61.512 -38.537  1.00  0.47           N  
ATOM   2514  CA  LEU A 536      16.923 -61.551 -38.861  1.00  0.47           C  
ATOM   2515  C   LEU A 536      17.686 -61.756 -37.561  1.00  0.47           C  
ATOM   2516  O   LEU A 536      17.433 -61.021 -36.603  1.00  0.47           O  
ATOM   2517  CB  LEU A 536      17.414 -60.236 -39.492  1.00  0.47           C  
ATOM   2518  CG  LEU A 536      16.670 -59.810 -40.768  1.00  0.47           C  
ATOM   2519  CD1 LEU A 536      17.091 -58.383 -41.119  1.00  0.47           C  
ATOM   2520  CD2 LEU A 536      16.910 -60.761 -41.946  1.00  0.47           C  
ATOM   2521  N   PRO A 537      18.556 -62.746 -37.441  1.00  0.41           N  
ATOM   2522  CA  PRO A 537      19.293 -63.004 -36.215  1.00  0.41           C  
ATOM   2523  C   PRO A 537      20.197 -61.872 -35.744  1.00  0.41           C  
ATOM   2524  O   PRO A 537      21.168 -61.537 -36.413  1.00  0.41           O  
ATOM   2525  CB  PRO A 537      20.073 -64.279 -36.536  1.00  0.41           C  
ATOM   2526  CG  PRO A 537      20.333 -64.200 -38.043  1.00  0.41           C  
ATOM   2527  CD  PRO A 537      19.086 -63.505 -38.574  1.00  0.41           C  
ATOM   2528  N   VAL A 538      19.973 -61.368 -34.519  1.00  0.38           N  
ATOM   2529  CA  VAL A 538      20.759 -60.292 -33.924  1.00  0.38           C  
ATOM   2530  C   VAL A 538      21.863 -60.843 -33.025  1.00  0.38           C  
ATOM   2531  O   VAL A 538      22.529 -60.124 -32.284  1.00  0.38           O  
ATOM   2532  CB  VAL A 538      19.872 -59.311 -33.168  1.00  0.38           C  
ATOM   2533  CG1 VAL A 538      18.932 -58.630 -34.182  1.00  0.38           C  
ATOM   2534  CG2 VAL A 538      19.066 -60.004 -32.055  1.00  0.38           C  
ATOM   2535  N   TRP A 539      22.088 -62.168 -33.108  1.00  0.28           N  
ATOM   2536  CA  TRP A 539      23.008 -62.935 -32.287  1.00  0.28           C  
ATOM   2537  C   TRP A 539      23.800 -63.908 -33.161  1.00  0.28           C  
ATOM   2538  O   TRP A 539      24.403 -64.857 -32.669  1.00  0.28           O  
ATOM   2539  CB  TRP A 539      22.208 -63.758 -31.243  1.00  0.28           C  
ATOM   2540  CG  TRP A 539      21.709 -62.945 -30.068  1.00  0.28           C  
ATOM   2541  CD1 TRP A 539      20.460 -62.465 -29.784  1.00  0.28           C  
ATOM   2542  CD2 TRP A 539      22.557 -62.524 -28.983  1.00  0.28           C  
ATOM   2543  NE1 TRP A 539      20.477 -61.736 -28.609  1.00  0.28           N  
ATOM   2544  CE2 TRP A 539      21.764 -61.770 -28.107  1.00  0.28           C  
ATOM   2545  CE3 TRP A 539      23.912 -62.747 -28.734  1.00  0.28           C  
ATOM   2546  CZ2 TRP A 539      22.306 -61.207 -26.954  1.00  0.28           C  
ATOM   2547  CZ3 TRP A 539      24.459 -62.185 -27.570  1.00  0.28           C  
ATOM   2548  CH2 TRP A 539      23.671 -61.425 -26.694  1.00  0.28           C  
ATOM   2549  N   LEU A 540      23.808 -63.681 -34.493  1.00  0.16           N  
ATOM   2550  CA  LEU A 540      24.568 -64.468 -35.460  1.00  0.16           C  
ATOM   2551  C   LEU A 540      25.396 -63.463 -36.301  1.00  0.16           C  
ATOM   2552  O   LEU A 540      26.470 -63.127 -35.805  1.00  0.16           O  
ATOM   2553  CB  LEU A 540      23.689 -65.444 -36.285  1.00  0.16           C  
ATOM   2554  CG  LEU A 540      22.873 -66.500 -35.528  1.00  0.16           C  
ATOM   2555  CD1 LEU A 540      22.030 -67.269 -36.550  1.00  0.16           C  
ATOM   2556  CD2 LEU A 540      23.668 -67.520 -34.707  1.00  0.16           C  
ATOM   2557  N   PRO A 541      25.058 -62.880 -37.477  1.00  0.20           N  
ATOM   2558  CA  PRO A 541      25.831 -61.745 -37.984  1.00  0.20           C  
ATOM   2559  C   PRO A 541      24.980 -60.482 -38.134  1.00  0.20           C  
ATOM   2560  O   PRO A 541      23.884 -60.538 -38.679  1.00  0.20           O  
ATOM   2561  CB  PRO A 541      26.327 -62.243 -39.348  1.00  0.20           C  
ATOM   2562  CG  PRO A 541      25.200 -63.130 -39.874  1.00  0.20           C  
ATOM   2563  CD  PRO A 541      24.525 -63.654 -38.611  1.00  0.20           C  
ATOM   2564  N   ASN A 542      25.490 -59.305 -37.703  1.00  0.26           N  
ATOM   2565  CA  ASN A 542      24.844 -58.025 -37.996  1.00  0.26           C  
ATOM   2566  C   ASN A 542      25.662 -57.170 -38.971  1.00  0.26           C  
ATOM   2567  O   ASN A 542      25.133 -56.231 -39.559  1.00  0.26           O  
ATOM   2568  CB  ASN A 542      24.663 -57.162 -36.722  1.00  0.26           C  
ATOM   2569  CG  ASN A 542      23.773 -57.858 -35.698  1.00  0.26           C  
ATOM   2570  OD1 ASN A 542      22.574 -58.042 -35.898  1.00  0.26           O  
ATOM   2571  ND2 ASN A 542      24.372 -58.243 -34.546  1.00  0.26           N  
ATOM   2572  N   GLN A 543      26.958 -57.515 -39.188  1.00  0.26           N  
ATOM   2573  CA  GLN A 543      27.915 -56.778 -40.020  1.00  0.26           C  
ATOM   2574  C   GLN A 543      28.094 -55.291 -39.704  1.00  0.26           C  
ATOM   2575  O   GLN A 543      27.942 -54.416 -40.553  1.00  0.26           O  
ATOM   2576  CB  GLN A 543      27.690 -56.999 -41.528  1.00  0.26           C  
ATOM   2577  CG  GLN A 543      27.681 -58.486 -41.967  1.00  0.26           C  
ATOM   2578  CD  GLN A 543      29.051 -59.165 -41.898  1.00  0.26           C  
ATOM   2579  OE1 GLN A 543      30.012 -58.802 -42.569  1.00  0.26           O  
ATOM   2580  NE2 GLN A 543      29.162 -60.233 -41.069  1.00  0.26           N  
ATOM   2581  N   ASP A 544      28.450 -54.984 -38.446  1.00  0.30           N  
ATOM   2582  CA  ASP A 544      28.726 -53.650 -37.952  1.00  0.30           C  
ATOM   2583  C   ASP A 544      29.880 -52.947 -38.689  1.00  0.30           C  
ATOM   2584  O   ASP A 544      30.907 -53.540 -39.024  1.00  0.30           O  
ATOM   2585  CB  ASP A 544      29.011 -53.707 -36.428  1.00  0.30           C  
ATOM   2586  CG  ASP A 544      27.887 -54.378 -35.643  1.00  0.30           C  
ATOM   2587  OD1 ASP A 544      26.772 -54.570 -36.189  1.00  0.30           O  
ATOM   2588  OD2 ASP A 544      28.161 -54.753 -34.477  1.00  0.30           O  
ATOM   2589  N   GLU A 545      29.725 -51.635 -38.946  1.00  0.35           N  
ATOM   2590  CA  GLU A 545      30.646 -50.831 -39.726  1.00  0.35           C  
ATOM   2591  C   GLU A 545      31.382 -49.900 -38.758  1.00  0.35           C  
ATOM   2592  O   GLU A 545      30.711 -49.174 -38.022  1.00  0.35           O  
ATOM   2593  CB  GLU A 545      29.871 -49.980 -40.784  1.00  0.35           C  
ATOM   2594  CG  GLU A 545      29.107 -50.805 -41.865  1.00  0.35           C  
ATOM   2595  CD  GLU A 545      28.168 -49.989 -42.757  1.00  0.35           C  
ATOM   2596  OE1 GLU A 545      28.238 -50.103 -44.004  1.00  0.35           O  
ATOM   2597  OE2 GLU A 545      27.313 -49.238 -42.214  1.00  0.35           O  
ATOM   2598  N   PRO A 546      32.717 -49.860 -38.647  1.00  0.18           N  
ATOM   2599  CA  PRO A 546      33.389 -48.954 -37.729  1.00  0.18           C  
ATOM   2600  C   PRO A 546      33.409 -47.532 -38.262  1.00  0.18           C  
ATOM   2601  O   PRO A 546      33.567 -47.295 -39.458  1.00  0.18           O  
ATOM   2602  CB  PRO A 546      34.803 -49.537 -37.582  1.00  0.18           C  
ATOM   2603  CG  PRO A 546      35.055 -50.280 -38.897  1.00  0.18           C  
ATOM   2604  CD  PRO A 546      33.659 -50.748 -39.330  1.00  0.18           C  
ATOM   2605  N   LEU A 547      33.233 -46.558 -37.362  1.00  0.24           N  
ATOM   2606  CA  LEU A 547      33.200 -45.145 -37.684  1.00  0.24           C  
ATOM   2607  C   LEU A 547      34.609 -44.562 -37.532  1.00  0.24           C  
ATOM   2608  O   LEU A 547      35.421 -45.180 -36.843  1.00  0.24           O  
ATOM   2609  CB  LEU A 547      32.218 -44.394 -36.749  1.00  0.24           C  
ATOM   2610  CG  LEU A 547      30.706 -44.642 -36.954  1.00  0.24           C  
ATOM   2611  CD1 LEU A 547      30.245 -44.341 -38.385  1.00  0.24           C  
ATOM   2612  CD2 LEU A 547      30.240 -46.039 -36.531  1.00  0.24           C  
ATOM   2613  N   PRO A 548      35.004 -43.430 -38.129  1.00  0.32           N  
ATOM   2614  CA  PRO A 548      36.360 -42.924 -37.989  1.00  0.32           C  
ATOM   2615  C   PRO A 548      36.580 -42.240 -36.647  1.00  0.32           C  
ATOM   2616  O   PRO A 548      35.648 -42.069 -35.861  1.00  0.32           O  
ATOM   2617  CB  PRO A 548      36.462 -41.923 -39.150  1.00  0.32           C  
ATOM   2618  CG  PRO A 548      35.057 -41.330 -39.283  1.00  0.32           C  
ATOM   2619  CD  PRO A 548      34.136 -42.467 -38.818  1.00  0.32           C  
ATOM   2620  N   GLY A 549      37.836 -41.844 -36.369  1.00  0.37           N  
ATOM   2621  CA  GLY A 549      38.232 -41.259 -35.098  1.00  0.37           C  
ATOM   2622  C   GLY A 549      39.040 -42.237 -34.291  1.00  0.37           C  
ATOM   2623  O   GLY A 549      39.691 -43.126 -34.827  1.00  0.37           O  
ATOM   2624  N   SER A 550      39.035 -42.069 -32.958  1.00  0.59           N  
ATOM   2625  CA  SER A 550      39.799 -42.897 -32.029  1.00  0.59           C  
ATOM   2626  C   SER A 550      38.856 -43.885 -31.370  1.00  0.59           C  
ATOM   2627  O   SER A 550      39.030 -45.098 -31.402  1.00  0.59           O  
ATOM   2628  CB  SER A 550      40.471 -41.996 -30.954  1.00  0.59           C  
ATOM   2629  OG  SER A 550      41.229 -42.716 -29.986  1.00  0.59           O  
ATOM   2630  N   SER A 551      37.756 -43.350 -30.806  1.00  0.61           N  
ATOM   2631  CA  SER A 551      36.763 -44.116 -30.071  1.00  0.61           C  
ATOM   2632  C   SER A 551      35.478 -44.221 -30.868  1.00  0.61           C  
ATOM   2633  O   SER A 551      34.433 -44.538 -30.304  1.00  0.61           O  
ATOM   2634  CB  SER A 551      36.448 -43.497 -28.677  1.00  0.61           C  
ATOM   2635  OG  SER A 551      37.638 -43.293 -27.912  1.00  0.61           O  
ATOM   2636  N   CYS A 552      35.544 -43.969 -32.200  1.00  0.70           N  
ATOM   2637  CA  CYS A 552      34.415 -43.934 -33.125  1.00  0.70           C  
ATOM   2638  C   CYS A 552      33.363 -42.851 -32.851  1.00  0.70           C  
ATOM   2639  O   CYS A 552      33.300 -42.245 -31.779  1.00  0.70           O  
ATOM   2640  CB  CYS A 552      33.793 -45.349 -33.266  1.00  0.70           C  
ATOM   2641  SG  CYS A 552      35.068 -46.512 -33.903  1.00  0.70           S  
ATOM   2642  N   ALA A 553      32.511 -42.532 -33.852  1.00  0.78           N  
ATOM   2643  CA  ALA A 553      31.356 -41.671 -33.651  1.00  0.78           C  
ATOM   2644  C   ALA A 553      30.278 -42.385 -32.851  1.00  0.78           C  
ATOM   2645  O   ALA A 553      29.786 -43.439 -33.251  1.00  0.78           O  
ATOM   2646  CB  ALA A 553      30.742 -41.142 -34.970  1.00  0.78           C  
ATOM   2647  N   ILE A 554      29.902 -41.816 -31.691  1.00  0.74           N  
ATOM   2648  CA  ILE A 554      28.861 -42.349 -30.829  1.00  0.74           C  
ATOM   2649  C   ILE A 554      27.501 -42.100 -31.447  1.00  0.74           C  
ATOM   2650  O   ILE A 554      27.138 -40.966 -31.772  1.00  0.74           O  
ATOM   2651  CB  ILE A 554      28.871 -41.733 -29.425  1.00  0.74           C  
ATOM   2652  CG1 ILE A 554      30.218 -41.977 -28.710  1.00  0.74           C  
ATOM   2653  CG2 ILE A 554      27.704 -42.297 -28.579  1.00  0.74           C  
ATOM   2654  CD1 ILE A 554      30.354 -41.157 -27.422  1.00  0.74           C  
ATOM   2655  N   GLN A 555      26.696 -43.159 -31.607  1.00  0.69           N  
ATOM   2656  CA  GLN A 555      25.349 -43.039 -32.098  1.00  0.69           C  
ATOM   2657  C   GLN A 555      24.362 -42.898 -30.957  1.00  0.69           C  
ATOM   2658  O   GLN A 555      24.613 -43.185 -29.792  1.00  0.69           O  
ATOM   2659  CB  GLN A 555      24.947 -44.258 -32.953  1.00  0.69           C  
ATOM   2660  CG  GLN A 555      25.908 -44.503 -34.136  1.00  0.69           C  
ATOM   2661  CD  GLN A 555      25.537 -45.764 -34.911  1.00  0.69           C  
ATOM   2662  OE1 GLN A 555      25.309 -45.713 -36.119  1.00  0.69           O  
ATOM   2663  NE2 GLN A 555      25.476 -46.917 -34.206  1.00  0.69           N  
ATOM   2664  N   VAL A 556      23.148 -42.434 -31.275  1.00  0.75           N  
ATOM   2665  CA  VAL A 556      22.062 -42.337 -30.327  1.00  0.75           C  
ATOM   2666  C   VAL A 556      21.576 -43.697 -29.817  1.00  0.75           C  
ATOM   2667  O   VAL A 556      21.209 -43.860 -28.656  1.00  0.75           O  
ATOM   2668  CB  VAL A 556      20.925 -41.539 -30.950  1.00  0.75           C  
ATOM   2669  CG1 VAL A 556      21.424 -40.234 -31.610  1.00  0.75           C  
ATOM   2670  CG2 VAL A 556      20.032 -42.371 -31.862  1.00  0.75           C  
ATOM   2671  N   GLY A 557      21.566 -44.707 -30.720  1.00  0.69           N  
ATOM   2672  CA  GLY A 557      21.032 -46.044 -30.477  1.00  0.69           C  
ATOM   2673  C   GLY A 557      21.992 -46.982 -29.819  1.00  0.69           C  
ATOM   2674  O   GLY A 557      21.625 -48.086 -29.418  1.00  0.69           O  
ATOM   2675  N   ASP A 558      23.247 -46.537 -29.670  1.00  0.62           N  
ATOM   2676  CA  ASP A 558      24.258 -47.156 -28.850  1.00  0.62           C  
ATOM   2677  C   ASP A 558      23.812 -47.159 -27.397  1.00  0.62           C  
ATOM   2678  O   ASP A 558      23.024 -46.320 -26.965  1.00  0.62           O  
ATOM   2679  CB  ASP A 558      25.608 -46.413 -28.962  1.00  0.62           C  
ATOM   2680  CG  ASP A 558      26.188 -46.428 -30.367  1.00  0.62           C  
ATOM   2681  OD1 ASP A 558      25.665 -47.139 -31.263  1.00  0.62           O  
ATOM   2682  OD2 ASP A 558      27.168 -45.666 -30.574  1.00  0.62           O  
ATOM   2683  N   LYS A 559      24.276 -48.130 -26.603  1.00  0.64           N  
ATOM   2684  CA  LYS A 559      23.840 -48.260 -25.234  1.00  0.64           C  
ATOM   2685  C   LYS A 559      24.997 -48.046 -24.302  1.00  0.64           C  
ATOM   2686  O   LYS A 559      26.128 -48.451 -24.566  1.00  0.64           O  
ATOM   2687  CB  LYS A 559      23.217 -49.644 -24.964  1.00  0.64           C  
ATOM   2688  CG  LYS A 559      21.898 -49.864 -25.717  1.00  0.64           C  
ATOM   2689  CD  LYS A 559      21.314 -51.246 -25.409  1.00  0.64           C  
ATOM   2690  CE  LYS A 559      20.014 -51.519 -26.155  1.00  0.64           C  
ATOM   2691  NZ  LYS A 559      19.558 -52.879 -25.809  1.00  0.64           N  
ATOM   2692  N   VAL A 560      24.727 -47.381 -23.173  1.00  0.76           N  
ATOM   2693  CA  VAL A 560      25.750 -47.069 -22.197  1.00  0.76           C  
ATOM   2694  C   VAL A 560      25.440 -47.768 -20.889  1.00  0.76           C  
ATOM   2695  O   VAL A 560      24.272 -47.837 -20.496  1.00  0.76           O  
ATOM   2696  CB  VAL A 560      25.933 -45.573 -21.946  1.00  0.76           C  
ATOM   2697  CG1 VAL A 560      26.716 -44.968 -23.124  1.00  0.76           C  
ATOM   2698  CG2 VAL A 560      24.572 -44.877 -21.763  1.00  0.76           C  
ATOM   2699  N   PRO A 561      26.456 -48.266 -20.174  1.00  0.80           N  
ATOM   2700  CA  PRO A 561      26.297 -48.644 -18.793  1.00  0.80           C  
ATOM   2701  C   PRO A 561      26.636 -47.421 -17.970  1.00  0.80           C  
ATOM   2702  O   PRO A 561      27.786 -46.989 -17.923  1.00  0.80           O  
ATOM   2703  CB  PRO A 561      27.312 -49.776 -18.592  1.00  0.80           C  
ATOM   2704  CG  PRO A 561      28.435 -49.500 -19.597  1.00  0.80           C  
ATOM   2705  CD  PRO A 561      27.768 -48.668 -20.699  1.00  0.80           C  
ATOM   2706  N   TYR A 562      25.625 -46.819 -17.335  1.00  0.81           N  
ATOM   2707  CA  TYR A 562      25.798 -45.550 -16.655  1.00  0.81           C  
ATOM   2708  C   TYR A 562      25.426 -45.687 -15.184  1.00  0.81           C  
ATOM   2709  O   TYR A 562      24.318 -46.103 -14.840  1.00  0.81           O  
ATOM   2710  CB  TYR A 562      24.989 -44.426 -17.382  1.00  0.81           C  
ATOM   2711  CG  TYR A 562      25.407 -43.057 -16.895  1.00  0.81           C  
ATOM   2712  CD1 TYR A 562      24.975 -42.629 -15.634  1.00  0.81           C  
ATOM   2713  CD2 TYR A 562      26.308 -42.242 -17.610  1.00  0.81           C  
ATOM   2714  CE1 TYR A 562      25.527 -41.494 -15.039  1.00  0.81           C  
ATOM   2715  CE2 TYR A 562      26.842 -41.079 -17.021  1.00  0.81           C  
ATOM   2716  CZ  TYR A 562      26.464 -40.732 -15.719  1.00  0.81           C  
ATOM   2717  OH  TYR A 562      27.004 -39.633 -15.039  1.00  0.81           O  
ATOM   2718  N   ASP A 563      26.353 -45.305 -14.283  1.00  0.82           N  
ATOM   2719  CA  ASP A 563      26.152 -45.356 -12.849  1.00  0.82           C  
ATOM   2720  C   ASP A 563      25.419 -44.123 -12.306  1.00  0.82           C  
ATOM   2721  O   ASP A 563      25.900 -42.992 -12.383  1.00  0.82           O  
ATOM   2722  CB  ASP A 563      27.505 -45.479 -12.109  1.00  0.82           C  
ATOM   2723  CG  ASP A 563      28.247 -46.763 -12.451  1.00  0.82           C  
ATOM   2724  OD1 ASP A 563      27.592 -47.811 -12.710  1.00  0.82           O  
ATOM   2725  OD2 ASP A 563      29.501 -46.694 -12.425  1.00  0.82           O  
ATOM   2726  N   ILE A 564      24.232 -44.316 -11.701  1.00  0.84           N  
ATOM   2727  CA  ILE A 564      23.479 -43.231 -11.073  1.00  0.84           C  
ATOM   2728  C   ILE A 564      23.533 -43.400  -9.568  1.00  0.84           C  
ATOM   2729  O   ILE A 564      23.300 -44.482  -9.032  1.00  0.84           O  
ATOM   2730  CB  ILE A 564      22.019 -43.160 -11.492  1.00  0.84           C  
ATOM   2731  CG1 ILE A 564      21.823 -43.186 -13.027  1.00  0.84           C  
ATOM   2732  CG2 ILE A 564      21.331 -41.917 -10.889  1.00  0.84           C  
ATOM   2733  CD1 ILE A 564      22.192 -41.898 -13.752  1.00  0.84           C  
ATOM   2734  N   CYS A 565      23.873 -42.328  -8.837  1.00  0.86           N  
ATOM   2735  CA  CYS A 565      24.141 -42.397  -7.415  1.00  0.86           C  
ATOM   2736  C   CYS A 565      22.941 -42.051  -6.557  1.00  0.86           C  
ATOM   2737  O   CYS A 565      22.119 -41.198  -6.885  1.00  0.86           O  
ATOM   2738  CB  CYS A 565      25.336 -41.495  -7.028  1.00  0.86           C  
ATOM   2739  SG  CYS A 565      26.758 -41.771  -8.152  1.00  0.86           S  
ATOM   2740  N   ARG A 566      22.822 -42.723  -5.406  1.00  0.76           N  
ATOM   2741  CA  ARG A 566      21.873 -42.417  -4.356  1.00  0.76           C  
ATOM   2742  C   ARG A 566      22.536 -41.520  -3.289  1.00  0.76           C  
ATOM   2743  O   ARG A 566      23.757 -41.349  -3.351  1.00  0.76           O  
ATOM   2744  CB  ARG A 566      21.372 -43.760  -3.769  1.00  0.76           C  
ATOM   2745  CG  ARG A 566      20.485 -44.574  -4.738  1.00  0.76           C  
ATOM   2746  CD  ARG A 566      19.860 -45.831  -4.121  1.00  0.76           C  
ATOM   2747  NE  ARG A 566      18.829 -45.351  -3.142  1.00  0.76           N  
ATOM   2748  CZ  ARG A 566      18.254 -46.143  -2.231  1.00  0.76           C  
ATOM   2749  NH1 ARG A 566      17.415 -45.612  -1.343  1.00  0.76           N  
ATOM   2750  NH2 ARG A 566      18.485 -47.450  -2.206  1.00  0.76           N  
ATOM   2751  N   PRO A 567      21.852 -40.875  -2.312  1.00  0.83           N  
ATOM   2752  CA  PRO A 567      22.484 -39.908  -1.413  1.00  0.83           C  
ATOM   2753  C   PRO A 567      23.477 -40.530  -0.448  1.00  0.83           C  
ATOM   2754  O   PRO A 567      24.293 -39.803   0.108  1.00  0.83           O  
ATOM   2755  CB  PRO A 567      21.324 -39.238  -0.649  1.00  0.83           C  
ATOM   2756  CG  PRO A 567      20.105 -40.155  -0.802  1.00  0.83           C  
ATOM   2757  CD  PRO A 567      20.428 -41.051  -2.005  1.00  0.83           C  
ATOM   2758  N   ASP A 568      23.445 -41.855  -0.243  1.00  0.79           N  
ATOM   2759  CA  ASP A 568      24.327 -42.589   0.640  1.00  0.79           C  
ATOM   2760  C   ASP A 568      25.597 -43.031  -0.076  1.00  0.79           C  
ATOM   2761  O   ASP A 568      26.511 -43.601   0.516  1.00  0.79           O  
ATOM   2762  CB  ASP A 568      23.555 -43.829   1.190  1.00  0.79           C  
ATOM   2763  CG  ASP A 568      22.933 -44.734   0.122  1.00  0.79           C  
ATOM   2764  OD1 ASP A 568      22.952 -44.379  -1.087  1.00  0.79           O  
ATOM   2765  OD2 ASP A 568      22.413 -45.813   0.492  1.00  0.79           O  
ATOM   2766  N   HIS A 569      25.643 -42.748  -1.390  1.00  0.81           N  
ATOM   2767  CA  HIS A 569      26.732 -42.992  -2.309  1.00  0.81           C  
ATOM   2768  C   HIS A 569      26.782 -44.439  -2.768  1.00  0.81           C  
ATOM   2769  O   HIS A 569      27.758 -44.877  -3.377  1.00  0.81           O  
ATOM   2770  CB  HIS A 569      28.119 -42.460  -1.845  1.00  0.81           C  
ATOM   2771  CG  HIS A 569      28.227 -40.958  -1.784  1.00  0.81           C  
ATOM   2772  ND1 HIS A 569      29.408 -40.382  -1.345  1.00  0.81           N  
ATOM   2773  CD2 HIS A 569      27.349 -39.990  -2.158  1.00  0.81           C  
ATOM   2774  CE1 HIS A 569      29.218 -39.081  -1.451  1.00  0.81           C  
ATOM   2775  NE2 HIS A 569      27.992 -38.790  -1.944  1.00  0.81           N  
ATOM   2776  N   SER A 570      25.681 -45.203  -2.578  1.00  0.82           N  
ATOM   2777  CA  SER A 570      25.454 -46.420  -3.345  1.00  0.82           C  
ATOM   2778  C   SER A 570      24.930 -46.044  -4.718  1.00  0.82           C  
ATOM   2779  O   SER A 570      24.435 -44.937  -4.932  1.00  0.82           O  
ATOM   2780  CB  SER A 570      24.608 -47.522  -2.633  1.00  0.82           C  
ATOM   2781  OG  SER A 570      23.200 -47.265  -2.578  1.00  0.82           O  
ATOM   2782  N   VAL A 571      25.099 -46.917  -5.724  1.00  0.80           N  
ATOM   2783  CA  VAL A 571      24.792 -46.549  -7.095  1.00  0.80           C  
ATOM   2784  C   VAL A 571      24.062 -47.670  -7.768  1.00  0.80           C  
ATOM   2785  O   VAL A 571      24.102 -48.821  -7.332  1.00  0.80           O  
ATOM   2786  CB  VAL A 571      25.990 -46.167  -7.982  1.00  0.80           C  
ATOM   2787  CG1 VAL A 571      26.879 -45.134  -7.276  1.00  0.80           C  
ATOM   2788  CG2 VAL A 571      26.823 -47.386  -8.422  1.00  0.80           C  
ATOM   2789  N   LEU A 572      23.405 -47.342  -8.885  1.00  0.80           N  
ATOM   2790  CA  LEU A 572      22.807 -48.312  -9.763  1.00  0.80           C  
ATOM   2791  C   LEU A 572      23.341 -48.158 -11.173  1.00  0.80           C  
ATOM   2792  O   LEU A 572      23.406 -47.054 -11.715  1.00  0.80           O  
ATOM   2793  CB  LEU A 572      21.285 -48.131  -9.747  1.00  0.80           C  
ATOM   2794  CG  LEU A 572      20.482 -49.044 -10.676  1.00  0.80           C  
ATOM   2795  CD1 LEU A 572      20.728 -50.536 -10.399  1.00  0.80           C  
ATOM   2796  CD2 LEU A 572      19.018 -48.651 -10.496  1.00  0.80           C  
ATOM   2797  N   THR A 573      23.737 -49.285 -11.805  1.00  0.80           N  
ATOM   2798  CA  THR A 573      24.196 -49.319 -13.190  1.00  0.80           C  
ATOM   2799  C   THR A 573      23.024 -49.475 -14.138  1.00  0.80           C  
ATOM   2800  O   THR A 573      22.365 -50.511 -14.167  1.00  0.80           O  
ATOM   2801  CB  THR A 573      25.123 -50.477 -13.552  1.00  0.80           C  
ATOM   2802  OG1 THR A 573      26.214 -50.597 -12.647  1.00  0.80           O  
ATOM   2803  CG2 THR A 573      25.823 -50.198 -14.866  1.00  0.80           C  
ATOM   2804  N   LEU A 574      22.731 -48.477 -14.987  1.00  0.80           N  
ATOM   2805  CA  LEU A 574      21.658 -48.620 -15.953  1.00  0.80           C  
ATOM   2806  C   LEU A 574      22.140 -48.905 -17.349  1.00  0.80           C  
ATOM   2807  O   LEU A 574      23.229 -48.510 -17.746  1.00  0.80           O  
ATOM   2808  CB  LEU A 574      20.805 -47.353 -16.032  1.00  0.80           C  
ATOM   2809  CG  LEU A 574      20.165 -46.936 -14.712  1.00  0.80           C  
ATOM   2810  CD1 LEU A 574      19.458 -45.615 -15.011  1.00  0.80           C  
ATOM   2811  CD2 LEU A 574      19.248 -48.030 -14.141  1.00  0.80           C  
ATOM   2812  N   GLN A 575      21.290 -49.594 -18.129  1.00  0.76           N  
ATOM   2813  CA  GLN A 575      21.527 -49.892 -19.520  1.00  0.76           C  
ATOM   2814  C   GLN A 575      20.450 -49.224 -20.349  1.00  0.76           C  
ATOM   2815  O   GLN A 575      19.319 -49.699 -20.451  1.00  0.76           O  
ATOM   2816  CB  GLN A 575      21.465 -51.421 -19.726  1.00  0.76           C  
ATOM   2817  CG  GLN A 575      22.439 -52.203 -18.811  1.00  0.76           C  
ATOM   2818  CD  GLN A 575      23.902 -51.903 -19.136  1.00  0.76           C  
ATOM   2819  OE1 GLN A 575      24.268 -51.575 -20.263  1.00  0.76           O  
ATOM   2820  NE2 GLN A 575      24.788 -52.067 -18.125  1.00  0.76           N  
ATOM   2821  N   LEU A 576      20.788 -48.092 -20.982  1.00  0.77           N  
ATOM   2822  CA  LEU A 576      19.845 -47.309 -21.757  1.00  0.77           C  
ATOM   2823  C   LEU A 576      20.526 -46.826 -23.021  1.00  0.77           C  
ATOM   2824  O   LEU A 576      21.759 -46.846 -23.080  1.00  0.77           O  
ATOM   2825  CB  LEU A 576      19.344 -46.072 -20.969  1.00  0.77           C  
ATOM   2826  CG  LEU A 576      18.375 -46.383 -19.816  1.00  0.77           C  
ATOM   2827  CD1 LEU A 576      18.091 -45.094 -19.047  1.00  0.77           C  
ATOM   2828  CD2 LEU A 576      17.056 -46.999 -20.303  1.00  0.77           C  
ATOM   2829  N   PRO A 577      19.799 -46.414 -24.065  1.00  0.77           N  
ATOM   2830  CA  PRO A 577      20.369 -45.664 -25.180  1.00  0.77           C  
ATOM   2831  C   PRO A 577      21.088 -44.381 -24.791  1.00  0.77           C  
ATOM   2832  O   PRO A 577      20.764 -43.775 -23.770  1.00  0.77           O  
ATOM   2833  CB  PRO A 577      19.167 -45.360 -26.092  1.00  0.77           C  
ATOM   2834  CG  PRO A 577      18.100 -46.381 -25.695  1.00  0.77           C  
ATOM   2835  CD  PRO A 577      18.342 -46.549 -24.200  1.00  0.77           C  
ATOM   2836  N   VAL A 578      22.035 -43.912 -25.622  1.00  0.81           N  
ATOM   2837  CA  VAL A 578      22.735 -42.643 -25.449  1.00  0.81           C  
ATOM   2838  C   VAL A 578      21.790 -41.446 -25.497  1.00  0.81           C  
ATOM   2839  O   VAL A 578      21.995 -40.442 -24.817  1.00  0.81           O  
ATOM   2840  CB  VAL A 578      23.879 -42.487 -26.454  1.00  0.81           C  
ATOM   2841  CG1 VAL A 578      24.572 -41.115 -26.351  1.00  0.81           C  
ATOM   2842  CG2 VAL A 578      24.931 -43.574 -26.181  1.00  0.81           C  
ATOM   2843  N   THR A 579      20.697 -41.523 -26.281  1.00  0.80           N  
ATOM   2844  CA  THR A 579      19.721 -40.436 -26.391  1.00  0.80           C  
ATOM   2845  C   THR A 579      18.609 -40.478 -25.388  1.00  0.80           C  
ATOM   2846  O   THR A 579      17.763 -39.584 -25.400  1.00  0.80           O  
ATOM   2847  CB  THR A 579      18.996 -40.386 -27.728  1.00  0.80           C  
ATOM   2848  OG1 THR A 579      18.883 -41.674 -28.319  1.00  0.80           O  
ATOM   2849  CG2 THR A 579      19.819 -39.485 -28.624  1.00  0.80           C  
ATOM   2850  N   ALA A 580      18.597 -41.461 -24.470  1.00  0.85           N  
ATOM   2851  CA  ALA A 580      17.539 -41.633 -23.498  1.00  0.85           C  
ATOM   2852  C   ALA A 580      17.229 -40.385 -22.690  1.00  0.85           C  
ATOM   2853  O   ALA A 580      18.107 -39.620 -22.275  1.00  0.85           O  
ATOM   2854  CB  ALA A 580      17.894 -42.779 -22.536  1.00  0.85           C  
ATOM   2855  N   SER A 581      15.932 -40.118 -22.482  1.00  0.82           N  
ATOM   2856  CA  SER A 581      15.520 -38.942 -21.758  1.00  0.82           C  
ATOM   2857  C   SER A 581      15.729 -39.095 -20.278  1.00  0.82           C  
ATOM   2858  O   SER A 581      15.884 -40.197 -19.759  1.00  0.82           O  
ATOM   2859  CB  SER A 581      14.067 -38.508 -22.086  1.00  0.82           C  
ATOM   2860  OG  SER A 581      13.024 -39.370 -21.613  1.00  0.82           O  
ATOM   2861  N   VAL A 582      15.701 -37.984 -19.527  1.00  0.80           N  
ATOM   2862  CA  VAL A 582      15.704 -38.005 -18.071  1.00  0.80           C  
ATOM   2863  C   VAL A 582      14.534 -38.817 -17.525  1.00  0.80           C  
ATOM   2864  O   VAL A 582      14.662 -39.557 -16.553  1.00  0.80           O  
ATOM   2865  CB  VAL A 582      15.693 -36.584 -17.533  1.00  0.80           C  
ATOM   2866  CG1 VAL A 582      15.412 -36.540 -16.021  1.00  0.80           C  
ATOM   2867  CG2 VAL A 582      17.061 -35.950 -17.836  1.00  0.80           C  
ATOM   2868  N   ARG A 583      13.367 -38.759 -18.199  1.00  0.72           N  
ATOM   2869  CA  ARG A 583      12.226 -39.607 -17.901  1.00  0.72           C  
ATOM   2870  C   ARG A 583      12.510 -41.102 -18.066  1.00  0.72           C  
ATOM   2871  O   ARG A 583      12.133 -41.920 -17.228  1.00  0.72           O  
ATOM   2872  CB  ARG A 583      11.038 -39.187 -18.802  1.00  0.72           C  
ATOM   2873  CG  ARG A 583       9.714 -39.937 -18.546  1.00  0.72           C  
ATOM   2874  CD  ARG A 583       8.608 -39.592 -19.554  1.00  0.72           C  
ATOM   2875  NE  ARG A 583       9.063 -40.039 -20.916  1.00  0.72           N  
ATOM   2876  CZ  ARG A 583       9.001 -41.300 -21.369  1.00  0.72           C  
ATOM   2877  NH1 ARG A 583       9.476 -41.583 -22.581  1.00  0.72           N  
ATOM   2878  NH2 ARG A 583       8.468 -42.281 -20.649  1.00  0.72           N  
ATOM   2879  N   GLU A 584      13.210 -41.497 -19.142  1.00  0.78           N  
ATOM   2880  CA  GLU A 584      13.682 -42.858 -19.347  1.00  0.78           C  
ATOM   2881  C   GLU A 584      14.746 -43.295 -18.343  1.00  0.78           C  
ATOM   2882  O   GLU A 584      14.699 -44.406 -17.816  1.00  0.78           O  
ATOM   2883  CB  GLU A 584      14.191 -43.011 -20.794  1.00  0.78           C  
ATOM   2884  CG  GLU A 584      13.053 -42.828 -21.826  1.00  0.78           C  
ATOM   2885  CD  GLU A 584      13.589 -42.375 -23.167  1.00  0.78           C  
ATOM   2886  OE1 GLU A 584      14.348 -43.124 -23.810  1.00  0.78           O  
ATOM   2887  OE2 GLU A 584      13.276 -41.197 -23.505  1.00  0.78           O  
ATOM   2888  N   VAL A 585      15.703 -42.403 -18.002  1.00  0.83           N  
ATOM   2889  CA  VAL A 585      16.688 -42.613 -16.942  1.00  0.83           C  
ATOM   2890  C   VAL A 585      16.031 -42.839 -15.589  1.00  0.83           C  
ATOM   2891  O   VAL A 585      16.349 -43.792 -14.881  1.00  0.83           O  
ATOM   2892  CB  VAL A 585      17.693 -41.461 -16.862  1.00  0.83           C  
ATOM   2893  CG1 VAL A 585      18.647 -41.624 -15.662  1.00  0.83           C  
ATOM   2894  CG2 VAL A 585      18.529 -41.419 -18.153  1.00  0.83           C  
ATOM   2895  N   MET A 586      15.031 -42.014 -15.227  1.00  0.79           N  
ATOM   2896  CA  MET A 586      14.243 -42.173 -14.016  1.00  0.79           C  
ATOM   2897  C   MET A 586      13.489 -43.493 -13.962  1.00  0.79           C  
ATOM   2898  O   MET A 586      13.507 -44.196 -12.953  1.00  0.79           O  
ATOM   2899  CB  MET A 586      13.229 -41.010 -13.902  1.00  0.79           C  
ATOM   2900  CG  MET A 586      12.338 -41.041 -12.645  1.00  0.79           C  
ATOM   2901  SD  MET A 586      11.109 -39.705 -12.596  1.00  0.79           S  
ATOM   2902  CE  MET A 586      10.010 -40.348 -13.889  1.00  0.79           C  
ATOM   2903  N   ALA A 587      12.843 -43.885 -15.077  1.00  0.80           N  
ATOM   2904  CA  ALA A 587      12.131 -45.140 -15.199  1.00  0.80           C  
ATOM   2905  C   ALA A 587      13.032 -46.358 -15.018  1.00  0.80           C  
ATOM   2906  O   ALA A 587      12.698 -47.304 -14.312  1.00  0.80           O  
ATOM   2907  CB  ALA A 587      11.447 -45.181 -16.576  1.00  0.80           C  
ATOM   2908  N   ALA A 588      14.232 -46.328 -15.617  1.00  0.83           N  
ATOM   2909  CA  ALA A 588      15.265 -47.331 -15.441  1.00  0.83           C  
ATOM   2910  C   ALA A 588      15.822 -47.478 -14.020  1.00  0.83           C  
ATOM   2911  O   ALA A 588      16.056 -48.590 -13.549  1.00  0.83           O  
ATOM   2912  CB  ALA A 588      16.384 -47.055 -16.447  1.00  0.83           C  
ATOM   2913  N   LEU A 589      16.023 -46.371 -13.275  1.00  0.80           N  
ATOM   2914  CA  LEU A 589      16.334 -46.407 -11.848  1.00  0.80           C  
ATOM   2915  C   LEU A 589      15.214 -47.002 -11.020  1.00  0.80           C  
ATOM   2916  O   LEU A 589      15.401 -47.886 -10.188  1.00  0.80           O  
ATOM   2917  CB  LEU A 589      16.643 -44.975 -11.323  1.00  0.80           C  
ATOM   2918  CG  LEU A 589      17.868 -44.371 -12.004  1.00  0.80           C  
ATOM   2919  CD1 LEU A 589      18.087 -42.883 -11.797  1.00  0.80           C  
ATOM   2920  CD2 LEU A 589      19.085 -45.163 -11.517  1.00  0.80           C  
ATOM   2921  N   ALA A 590      13.980 -46.566 -11.309  1.00  0.76           N  
ATOM   2922  CA  ALA A 590      12.776 -47.059 -10.692  1.00  0.76           C  
ATOM   2923  C   ALA A 590      12.493 -48.536 -10.952  1.00  0.76           C  
ATOM   2924  O   ALA A 590      11.897 -49.211 -10.117  1.00  0.76           O  
ATOM   2925  CB  ALA A 590      11.611 -46.147 -11.119  1.00  0.76           C  
ATOM   2926  N   GLN A 591      12.927 -49.070 -12.109  1.00  0.71           N  
ATOM   2927  CA  GLN A 591      12.889 -50.489 -12.428  1.00  0.71           C  
ATOM   2928  C   GLN A 591      13.766 -51.362 -11.530  1.00  0.71           C  
ATOM   2929  O   GLN A 591      13.282 -52.284 -10.879  1.00  0.71           O  
ATOM   2930  CB  GLN A 591      13.361 -50.685 -13.899  1.00  0.71           C  
ATOM   2931  CG  GLN A 591      13.660 -52.145 -14.334  1.00  0.71           C  
ATOM   2932  CD  GLN A 591      14.092 -52.225 -15.801  1.00  0.71           C  
ATOM   2933  OE1 GLN A 591      13.360 -51.819 -16.707  1.00  0.71           O  
ATOM   2934  NE2 GLN A 591      15.298 -52.776 -16.061  1.00  0.71           N  
ATOM   2935  N   GLU A 592      15.083 -51.065 -11.479  1.00  0.69           N  
ATOM   2936  CA  GLU A 592      16.082 -51.905 -10.814  1.00  0.69           C  
ATOM   2937  C   GLU A 592      16.009 -51.799  -9.290  1.00  0.69           C  
ATOM   2938  O   GLU A 592      15.973 -52.803  -8.581  1.00  0.69           O  
ATOM   2939  CB  GLU A 592      17.507 -51.548 -11.285  1.00  0.69           C  
ATOM   2940  CG  GLU A 592      17.828 -51.713 -12.798  1.00  0.69           C  
ATOM   2941  CD  GLU A 592      17.919 -53.158 -13.269  1.00  0.69           C  
ATOM   2942  OE1 GLU A 592      18.778 -53.910 -12.749  1.00  0.69           O  
ATOM   2943  OE2 GLU A 592      17.144 -53.508 -14.199  1.00  0.69           O  
ATOM   2944  N   ASP A 593      15.913 -50.560  -8.753  1.00  0.73           N  
ATOM   2945  CA  ASP A 593      15.834 -50.311  -7.319  1.00  0.73           C  
ATOM   2946  C   ASP A 593      14.416 -50.512  -6.768  1.00  0.73           C  
ATOM   2947  O   ASP A 593      14.217 -50.710  -5.571  1.00  0.73           O  
ATOM   2948  CB  ASP A 593      16.218 -48.848  -6.973  1.00  0.73           C  
ATOM   2949  CG  ASP A 593      17.687 -48.476  -7.045  1.00  0.73           C  
ATOM   2950  OD1 ASP A 593      18.543 -49.293  -6.634  1.00  0.73           O  
ATOM   2951  OD2 ASP A 593      17.947 -47.289  -7.385  1.00  0.73           O  
ATOM   2952  N   GLY A 594      13.385 -50.458  -7.640  1.00  0.74           N  
ATOM   2953  CA  GLY A 594      11.982 -50.653  -7.270  1.00  0.74           C  
ATOM   2954  C   GLY A 594      11.305 -49.437  -6.665  1.00  0.74           C  
ATOM   2955  O   GLY A 594      11.144 -49.320  -5.450  1.00  0.74           O  
ATOM   2956  N   TRP A 595      10.819 -48.496  -7.504  1.00  0.60           N  
ATOM   2957  CA  TRP A 595      10.361 -47.199  -7.020  1.00  0.60           C  
ATOM   2958  C   TRP A 595       9.030 -46.708  -7.577  1.00  0.60           C  
ATOM   2959  O   TRP A 595       8.664 -46.894  -8.731  1.00  0.60           O  
ATOM   2960  CB  TRP A 595      11.397 -46.068  -7.288  1.00  0.60           C  
ATOM   2961  CG  TRP A 595      12.689 -46.151  -6.494  1.00  0.60           C  
ATOM   2962  CD1 TRP A 595      13.969 -46.356  -6.916  1.00  0.60           C  
ATOM   2963  CD2 TRP A 595      12.767 -45.940  -5.079  1.00  0.60           C  
ATOM   2964  NE1 TRP A 595      14.834 -46.307  -5.842  1.00  0.60           N  
ATOM   2965  CE2 TRP A 595      14.114 -46.090  -4.702  1.00  0.60           C  
ATOM   2966  CE3 TRP A 595      11.802 -45.636  -4.142  1.00  0.60           C  
ATOM   2967  CZ2 TRP A 595      14.496 -45.987  -3.375  1.00  0.60           C  
ATOM   2968  CZ3 TRP A 595      12.177 -45.505  -2.799  1.00  0.60           C  
ATOM   2969  CH2 TRP A 595      13.513 -45.697  -2.414  1.00  0.60           C  
ATOM   2970  N   THR A 596       8.292 -45.980  -6.714  1.00  0.59           N  
ATOM   2971  CA  THR A 596       7.034 -45.294  -7.011  1.00  0.59           C  
ATOM   2972  C   THR A 596       7.026 -43.997  -6.225  1.00  0.59           C  
ATOM   2973  O   THR A 596       5.994 -43.467  -5.834  1.00  0.59           O  
ATOM   2974  CB  THR A 596       5.771 -46.075  -6.637  1.00  0.59           C  
ATOM   2975  OG1 THR A 596       5.825 -46.655  -5.325  1.00  0.59           O  
ATOM   2976  CG2 THR A 596       5.559 -47.210  -7.647  1.00  0.59           C  
ATOM   2977  N   LYS A 597       8.232 -43.482  -5.918  1.00  0.60           N  
ATOM   2978  CA  LYS A 597       8.444 -42.496  -4.863  1.00  0.60           C  
ATOM   2979  C   LYS A 597       9.040 -41.187  -5.401  1.00  0.60           C  
ATOM   2980  O   LYS A 597       9.854 -40.552  -4.739  1.00  0.60           O  
ATOM   2981  CB  LYS A 597       9.325 -43.053  -3.697  1.00  0.60           C  
ATOM   2982  CG  LYS A 597       8.661 -44.020  -2.679  1.00  0.60           C  
ATOM   2983  CD  LYS A 597       8.236 -45.390  -3.235  1.00  0.60           C  
ATOM   2984  CE  LYS A 597       7.704 -46.388  -2.206  1.00  0.60           C  
ATOM   2985  NZ  LYS A 597       7.408 -47.669  -2.890  1.00  0.60           N  
ATOM   2986  N   GLY A 598       8.642 -40.750  -6.621  1.00  0.71           N  
ATOM   2987  CA  GLY A 598       8.932 -39.410  -7.165  1.00  0.71           C  
ATOM   2988  C   GLY A 598      10.370 -38.951  -7.217  1.00  0.71           C  
ATOM   2989  O   GLY A 598      10.740 -37.915  -6.672  1.00  0.71           O  
ATOM   2990  N   GLN A 599      11.221 -39.737  -7.891  1.00  0.73           N  
ATOM   2991  CA  GLN A 599      12.605 -39.404  -8.139  1.00  0.73           C  
ATOM   2992  C   GLN A 599      12.827 -38.223  -9.091  1.00  0.73           C  
ATOM   2993  O   GLN A 599      12.095 -38.020 -10.055  1.00  0.73           O  
ATOM   2994  CB  GLN A 599      13.344 -40.644  -8.694  1.00  0.73           C  
ATOM   2995  CG  GLN A 599      13.346 -41.903  -7.788  1.00  0.73           C  
ATOM   2996  CD  GLN A 599      14.005 -41.676  -6.422  1.00  0.73           C  
ATOM   2997  OE1 GLN A 599      15.159 -41.290  -6.289  1.00  0.73           O  
ATOM   2998  NE2 GLN A 599      13.246 -41.948  -5.336  1.00  0.73           N  
ATOM   2999  N   VAL A 600      13.888 -37.434  -8.855  1.00  0.79           N  
ATOM   3000  CA  VAL A 600      14.385 -36.434  -9.785  1.00  0.79           C  
ATOM   3001  C   VAL A 600      15.827 -36.761 -10.105  1.00  0.79           C  
ATOM   3002  O   VAL A 600      16.540 -37.365  -9.302  1.00  0.79           O  
ATOM   3003  CB  VAL A 600      14.286 -34.986  -9.305  1.00  0.79           C  
ATOM   3004  CG1 VAL A 600      12.802 -34.625  -9.123  1.00  0.79           C  
ATOM   3005  CG2 VAL A 600      15.077 -34.746  -8.005  1.00  0.79           C  
ATOM   3006  N   LEU A 601      16.298 -36.381 -11.308  1.00  0.81           N  
ATOM   3007  CA  LEU A 601      17.680 -36.586 -11.685  1.00  0.81           C  
ATOM   3008  C   LEU A 601      18.441 -35.282 -11.566  1.00  0.81           C  
ATOM   3009  O   LEU A 601      18.020 -34.237 -12.062  1.00  0.81           O  
ATOM   3010  CB  LEU A 601      17.794 -37.133 -13.125  1.00  0.81           C  
ATOM   3011  CG  LEU A 601      19.172 -37.712 -13.500  1.00  0.81           C  
ATOM   3012  CD1 LEU A 601      19.496 -38.983 -12.708  1.00  0.81           C  
ATOM   3013  CD2 LEU A 601      19.237 -38.009 -15.001  1.00  0.81           C  
ATOM   3014  N   VAL A 602      19.582 -35.307 -10.867  1.00  0.84           N  
ATOM   3015  CA  VAL A 602      20.358 -34.115 -10.581  1.00  0.84           C  
ATOM   3016  C   VAL A 602      21.823 -34.349 -10.912  1.00  0.84           C  
ATOM   3017  O   VAL A 602      22.411 -35.383 -10.604  1.00  0.84           O  
ATOM   3018  CB  VAL A 602      20.102 -33.575  -9.163  1.00  0.84           C  
ATOM   3019  CG1 VAL A 602      19.801 -34.711  -8.172  1.00  0.84           C  
ATOM   3020  CG2 VAL A 602      21.251 -32.697  -8.635  1.00  0.84           C  
ATOM   3021  N   LYS A 603      22.446 -33.374 -11.598  1.00  0.83           N  
ATOM   3022  CA  LYS A 603      23.867 -33.336 -11.871  1.00  0.83           C  
ATOM   3023  C   LYS A 603      24.591 -32.660 -10.709  1.00  0.83           C  
ATOM   3024  O   LYS A 603      24.087 -31.664 -10.186  1.00  0.83           O  
ATOM   3025  CB  LYS A 603      24.128 -32.464 -13.116  1.00  0.83           C  
ATOM   3026  CG  LYS A 603      23.504 -32.913 -14.440  1.00  0.83           C  
ATOM   3027  CD  LYS A 603      24.023 -32.076 -15.628  1.00  0.83           C  
ATOM   3028  CE  LYS A 603      23.865 -30.561 -15.467  1.00  0.83           C  
ATOM   3029  NZ  LYS A 603      24.542 -29.876 -16.587  1.00  0.83           N  
ATOM   3030  N   VAL A 604      25.758 -33.175 -10.258  1.00  0.85           N  
ATOM   3031  CA  VAL A 604      26.513 -32.546  -9.173  1.00  0.85           C  
ATOM   3032  C   VAL A 604      27.995 -32.423  -9.513  1.00  0.85           C  
ATOM   3033  O   VAL A 604      28.684 -33.425  -9.734  1.00  0.85           O  
ATOM   3034  CB  VAL A 604      26.344 -33.280  -7.835  1.00  0.85           C  
ATOM   3035  CG1 VAL A 604      27.165 -32.607  -6.716  1.00  0.85           C  
ATOM   3036  CG2 VAL A 604      24.856 -33.301  -7.428  1.00  0.85           C  
ATOM   3037  N   ASN A 605      28.536 -31.181  -9.553  1.00  0.82           N  
ATOM   3038  CA  ASN A 605      29.960 -30.885  -9.681  1.00  0.82           C  
ATOM   3039  C   ASN A 605      30.823 -31.420  -8.535  1.00  0.82           C  
ATOM   3040  O   ASN A 605      30.373 -31.748  -7.439  1.00  0.82           O  
ATOM   3041  CB  ASN A 605      30.256 -29.356  -9.777  1.00  0.82           C  
ATOM   3042  CG  ASN A 605      29.818 -28.752 -11.107  1.00  0.82           C  
ATOM   3043  OD1 ASN A 605      29.900 -29.368 -12.163  1.00  0.82           O  
ATOM   3044  ND2 ASN A 605      29.428 -27.455 -11.061  1.00  0.82           N  
ATOM   3045  N   SER A 606      32.153 -31.431  -8.744  1.00  0.87           N  
ATOM   3046  CA  SER A 606      33.152 -31.723  -7.723  1.00  0.87           C  
ATOM   3047  C   SER A 606      33.163 -30.731  -6.569  1.00  0.87           C  
ATOM   3048  O   SER A 606      33.636 -31.026  -5.474  1.00  0.87           O  
ATOM   3049  CB  SER A 606      34.560 -31.735  -8.361  1.00  0.87           C  
ATOM   3050  OG  SER A 606      34.823 -30.520  -9.062  1.00  0.87           O  
ATOM   3051  N   ALA A 607      32.619 -29.523  -6.790  1.00  0.84           N  
ATOM   3052  CA  ALA A 607      32.544 -28.475  -5.799  1.00  0.84           C  
ATOM   3053  C   ALA A 607      31.244 -28.437  -5.002  1.00  0.84           C  
ATOM   3054  O   ALA A 607      31.108 -27.634  -4.082  1.00  0.84           O  
ATOM   3055  CB  ALA A 607      32.704 -27.140  -6.540  1.00  0.84           C  
ATOM   3056  N   GLY A 608      30.283 -29.335  -5.302  1.00  0.83           N  
ATOM   3057  CA  GLY A 608      29.007 -29.431  -4.590  1.00  0.83           C  
ATOM   3058  C   GLY A 608      27.851 -28.761  -5.273  1.00  0.83           C  
ATOM   3059  O   GLY A 608      26.699 -29.001  -4.924  1.00  0.83           O  
ATOM   3060  N   ASP A 609      28.125 -27.936  -6.294  1.00  0.79           N  
ATOM   3061  CA  ASP A 609      27.125 -27.289  -7.121  1.00  0.79           C  
ATOM   3062  C   ASP A 609      26.208 -28.279  -7.844  1.00  0.79           C  
ATOM   3063  O   ASP A 609      26.666 -29.246  -8.456  1.00  0.79           O  
ATOM   3064  CB  ASP A 609      27.820 -26.409  -8.178  1.00  0.79           C  
ATOM   3065  CG  ASP A 609      28.719 -25.363  -7.551  1.00  0.79           C  
ATOM   3066  OD1 ASP A 609      28.360 -24.810  -6.486  1.00  0.79           O  
ATOM   3067  OD2 ASP A 609      29.805 -25.137  -8.145  1.00  0.79           O  
ATOM   3068  N   ALA A 610      24.882 -28.049  -7.779  1.00  0.81           N  
ATOM   3069  CA  ALA A 610      23.886 -29.002  -8.216  1.00  0.81           C  
ATOM   3070  C   ALA A 610      22.909 -28.417  -9.224  1.00  0.81           C  
ATOM   3071  O   ALA A 610      22.442 -27.288  -9.087  1.00  0.81           O  
ATOM   3072  CB  ALA A 610      23.096 -29.517  -6.997  1.00  0.81           C  
ATOM   3073  N   ILE A 611      22.557 -29.192 -10.271  1.00  0.78           N  
ATOM   3074  CA  ILE A 611      21.554 -28.792 -11.253  1.00  0.78           C  
ATOM   3075  C   ILE A 611      20.508 -29.884 -11.365  1.00  0.78           C  
ATOM   3076  O   ILE A 611      20.800 -31.016 -11.750  1.00  0.78           O  
ATOM   3077  CB  ILE A 611      22.146 -28.513 -12.643  1.00  0.78           C  
ATOM   3078  CG1 ILE A 611      23.139 -27.326 -12.578  1.00  0.78           C  
ATOM   3079  CG2 ILE A 611      21.035 -28.250 -13.691  1.00  0.78           C  
ATOM   3080  CD1 ILE A 611      23.935 -27.085 -13.867  1.00  0.78           C  
ATOM   3081  N   GLY A 612      19.233 -29.565 -11.049  1.00  0.83           N  
ATOM   3082  CA  GLY A 612      18.105 -30.446 -11.345  1.00  0.83           C  
ATOM   3083  C   GLY A 612      17.797 -30.522 -12.819  1.00  0.83           C  
ATOM   3084  O   GLY A 612      17.661 -29.508 -13.500  1.00  0.83           O  
ATOM   3085  N   LEU A 613      17.651 -31.739 -13.357  1.00  0.80           N  
ATOM   3086  CA  LEU A 613      17.366 -31.932 -14.760  1.00  0.80           C  
ATOM   3087  C   LEU A 613      15.881 -32.112 -15.002  1.00  0.80           C  
ATOM   3088  O   LEU A 613      15.193 -32.884 -14.338  1.00  0.80           O  
ATOM   3089  CB  LEU A 613      18.112 -33.159 -15.325  1.00  0.80           C  
ATOM   3090  CG  LEU A 613      19.647 -33.056 -15.279  1.00  0.80           C  
ATOM   3091  CD1 LEU A 613      20.267 -34.411 -15.631  1.00  0.80           C  
ATOM   3092  CD2 LEU A 613      20.166 -31.966 -16.224  1.00  0.80           C  
ATOM   3093  N   GLN A 614      15.340 -31.375 -15.990  1.00  0.73           N  
ATOM   3094  CA  GLN A 614      13.971 -31.542 -16.433  1.00  0.73           C  
ATOM   3095  C   GLN A 614      13.695 -32.906 -17.072  1.00  0.73           C  
ATOM   3096  O   GLN A 614      14.582 -33.420 -17.761  1.00  0.73           O  
ATOM   3097  CB  GLN A 614      13.571 -30.437 -17.439  1.00  0.73           C  
ATOM   3098  CG  GLN A 614      13.629 -29.003 -16.861  1.00  0.73           C  
ATOM   3099  CD  GLN A 614      12.645 -28.837 -15.701  1.00  0.73           C  
ATOM   3100  OE1 GLN A 614      11.486 -29.239 -15.768  1.00  0.73           O  
ATOM   3101  NE2 GLN A 614      13.114 -28.240 -14.581  1.00  0.73           N  
ATOM   3102  N   PRO A 615      12.493 -33.504 -16.935  1.00  0.76           N  
ATOM   3103  CA  PRO A 615      12.121 -34.766 -17.578  1.00  0.76           C  
ATOM   3104  C   PRO A 615      12.292 -34.736 -19.083  1.00  0.76           C  
ATOM   3105  O   PRO A 615      12.546 -35.771 -19.703  1.00  0.76           O  
ATOM   3106  CB  PRO A 615      10.645 -34.976 -17.196  1.00  0.76           C  
ATOM   3107  CG  PRO A 615      10.464 -34.222 -15.875  1.00  0.76           C  
ATOM   3108  CD  PRO A 615      11.485 -33.084 -15.957  1.00  0.76           C  
ATOM   3109  N   ASP A 616      12.135 -33.538 -19.665  1.00  0.69           N  
ATOM   3110  CA  ASP A 616      12.297 -33.221 -21.059  1.00  0.69           C  
ATOM   3111  C   ASP A 616      13.683 -33.450 -21.628  1.00  0.69           C  
ATOM   3112  O   ASP A 616      13.815 -33.814 -22.799  1.00  0.69           O  
ATOM   3113  CB  ASP A 616      11.935 -31.741 -21.277  1.00  0.69           C  
ATOM   3114  CG  ASP A 616      10.448 -31.533 -21.071  1.00  0.69           C  
ATOM   3115  OD1 ASP A 616       9.686 -32.525 -21.207  1.00  0.69           O  
ATOM   3116  OD2 ASP A 616      10.080 -30.371 -20.784  1.00  0.69           O  
ATOM   3117  N   ALA A 617      14.747 -33.227 -20.833  1.00  0.80           N  
ATOM   3118  CA  ALA A 617      16.121 -33.320 -21.275  1.00  0.80           C  
ATOM   3119  C   ALA A 617      16.525 -34.689 -21.827  1.00  0.80           C  
ATOM   3120  O   ALA A 617      16.130 -35.742 -21.326  1.00  0.80           O  
ATOM   3121  CB  ALA A 617      17.050 -32.893 -20.127  1.00  0.80           C  
ATOM   3122  N   ARG A 618      17.310 -34.691 -22.921  1.00  0.73           N  
ATOM   3123  CA  ARG A 618      17.720 -35.897 -23.622  1.00  0.73           C  
ATOM   3124  C   ARG A 618      19.232 -35.949 -23.668  1.00  0.73           C  
ATOM   3125  O   ARG A 618      19.891 -34.918 -23.763  1.00  0.73           O  
ATOM   3126  CB  ARG A 618      17.159 -35.989 -25.074  1.00  0.73           C  
ATOM   3127  CG  ARG A 618      15.851 -36.796 -25.223  1.00  0.73           C  
ATOM   3128  CD  ARG A 618      14.617 -36.100 -24.662  1.00  0.73           C  
ATOM   3129  NE  ARG A 618      13.459 -36.999 -24.952  1.00  0.73           N  
ATOM   3130  CZ  ARG A 618      12.251 -36.842 -24.397  1.00  0.73           C  
ATOM   3131  NH1 ARG A 618      11.315 -37.754 -24.649  1.00  0.73           N  
ATOM   3132  NH2 ARG A 618      11.948 -35.775 -23.663  1.00  0.73           N  
ATOM   3133  N   GLY A 619      19.810 -37.170 -23.593  1.00  0.86           N  
ATOM   3134  CA  GLY A 619      21.252 -37.404 -23.715  1.00  0.86           C  
ATOM   3135  C   GLY A 619      22.152 -36.667 -22.753  1.00  0.86           C  
ATOM   3136  O   GLY A 619      23.159 -36.081 -23.128  1.00  0.86           O  
ATOM   3137  N   VAL A 620      21.832 -36.708 -21.450  1.00  0.85           N  
ATOM   3138  CA  VAL A 620      22.490 -35.866 -20.455  1.00  0.85           C  
ATOM   3139  C   VAL A 620      23.804 -36.426 -19.926  1.00  0.85           C  
ATOM   3140  O   VAL A 620      24.530 -35.764 -19.194  1.00  0.85           O  
ATOM   3141  CB  VAL A 620      21.574 -35.581 -19.266  1.00  0.85           C  
ATOM   3142  CG1 VAL A 620      20.313 -34.849 -19.762  1.00  0.85           C  
ATOM   3143  CG2 VAL A 620      21.202 -36.883 -18.530  1.00  0.85           C  
ATOM   3144  N   ALA A 621      24.165 -37.668 -20.297  1.00  0.88           N  
ATOM   3145  CA  ALA A 621      25.348 -38.362 -19.813  1.00  0.88           C  
ATOM   3146  C   ALA A 621      26.664 -37.680 -20.170  1.00  0.88           C  
ATOM   3147  O   ALA A 621      27.645 -37.707 -19.423  1.00  0.88           O  
ATOM   3148  CB  ALA A 621      25.348 -39.801 -20.364  1.00  0.88           C  
ATOM   3149  N   THR A 622      26.708 -37.053 -21.354  1.00  0.85           N  
ATOM   3150  CA  THR A 622      27.895 -36.407 -21.880  1.00  0.85           C  
ATOM   3151  C   THR A 622      27.902 -34.910 -21.662  1.00  0.85           C  
ATOM   3152  O   THR A 622      28.944 -34.291 -21.852  1.00  0.85           O  
ATOM   3153  CB  THR A 622      28.060 -36.662 -23.370  1.00  0.85           C  
ATOM   3154  OG1 THR A 622      26.823 -36.471 -24.047  1.00  0.85           O  
ATOM   3155  CG2 THR A 622      28.455 -38.133 -23.579  1.00  0.85           C  
ATOM   3156  N   SER A 623      26.802 -34.314 -21.147  1.00  0.87           N  
ATOM   3157  CA  SER A 623      26.713 -32.868 -20.889  1.00  0.87           C  
ATOM   3158  C   SER A 623      27.209 -32.539 -19.494  1.00  0.87           C  
ATOM   3159  O   SER A 623      27.208 -31.400 -19.022  1.00  0.87           O  
ATOM   3160  CB  SER A 623      25.276 -32.294 -21.072  1.00  0.87           C  
ATOM   3161  OG  SER A 623      24.338 -32.714 -20.068  1.00  0.87           O  
ATOM   3162  N   LEU A 624      27.684 -33.596 -18.818  1.00  0.84           N  
ATOM   3163  CA  LEU A 624      28.433 -33.568 -17.594  1.00  0.84           C  
ATOM   3164  C   LEU A 624      29.758 -32.846 -17.683  1.00  0.84           C  
ATOM   3165  O   LEU A 624      30.530 -33.024 -18.636  1.00  0.84           O  
ATOM   3166  CB  LEU A 624      28.663 -35.006 -17.064  1.00  0.84           C  
ATOM   3167  CG  LEU A 624      27.693 -35.440 -15.963  1.00  0.84           C  
ATOM   3168  CD1 LEU A 624      26.236 -35.220 -16.356  1.00  0.84           C  
ATOM   3169  CD2 LEU A 624      27.944 -36.907 -15.642  1.00  0.84           C  
ATOM   3170  N   GLY A 625      30.068 -32.083 -16.612  1.00  0.88           N  
ATOM   3171  CA  GLY A 625      31.415 -31.633 -16.259  1.00  0.88           C  
ATOM   3172  C   GLY A 625      32.418 -32.761 -16.169  1.00  0.88           C  
ATOM   3173  O   GLY A 625      32.054 -33.935 -16.156  1.00  0.88           O  
ATOM   3174  N   LEU A 626      33.730 -32.459 -16.082  1.00  0.86           N  
ATOM   3175  CA  LEU A 626      34.758 -33.493 -16.143  1.00  0.86           C  
ATOM   3176  C   LEU A 626      34.633 -34.521 -15.031  1.00  0.86           C  
ATOM   3177  O   LEU A 626      34.609 -35.729 -15.264  1.00  0.86           O  
ATOM   3178  CB  LEU A 626      36.172 -32.872 -16.037  1.00  0.86           C  
ATOM   3179  CG  LEU A 626      36.618 -32.043 -17.248  1.00  0.86           C  
ATOM   3180  CD1 LEU A 626      37.866 -31.249 -16.865  1.00  0.86           C  
ATOM   3181  CD2 LEU A 626      36.936 -32.936 -18.448  1.00  0.86           C  
ATOM   3182  N   ASN A 627      34.461 -34.037 -13.792  1.00  0.86           N  
ATOM   3183  CA  ASN A 627      34.314 -34.893 -12.640  1.00  0.86           C  
ATOM   3184  C   ASN A 627      32.887 -34.920 -12.118  1.00  0.86           C  
ATOM   3185  O   ASN A 627      32.628 -35.357 -10.999  1.00  0.86           O  
ATOM   3186  CB  ASN A 627      35.250 -34.409 -11.525  1.00  0.86           C  
ATOM   3187  CG  ASN A 627      36.700 -34.651 -11.927  1.00  0.86           C  
ATOM   3188  OD1 ASN A 627      37.075 -35.762 -12.308  1.00  0.86           O  
ATOM   3189  ND2 ASN A 627      37.535 -33.600 -11.810  1.00  0.86           N  
ATOM   3190  N   GLU A 628      31.903 -34.483 -12.918  1.00  0.84           N  
ATOM   3191  CA  GLU A 628      30.496 -34.501 -12.560  1.00  0.84           C  
ATOM   3192  C   GLU A 628      29.913 -35.917 -12.437  1.00  0.84           C  
ATOM   3193  O   GLU A 628      30.399 -36.886 -13.030  1.00  0.84           O  
ATOM   3194  CB  GLU A 628      29.704 -33.550 -13.500  1.00  0.84           C  
ATOM   3195  CG  GLU A 628      28.260 -33.211 -13.037  1.00  0.84           C  
ATOM   3196  CD  GLU A 628      27.585 -32.023 -13.719  1.00  0.84           C  
ATOM   3197  OE1 GLU A 628      27.058 -31.141 -12.997  1.00  0.84           O  
ATOM   3198  OE2 GLU A 628      27.495 -31.994 -14.969  1.00  0.84           O  
ATOM   3199  N   ARG A 629      28.885 -36.101 -11.588  1.00  0.81           N  
ATOM   3200  CA  ARG A 629      28.197 -37.369 -11.435  1.00  0.81           C  
ATOM   3201  C   ARG A 629      26.706 -37.105 -11.409  1.00  0.81           C  
ATOM   3202  O   ARG A 629      26.254 -35.977 -11.216  1.00  0.81           O  
ATOM   3203  CB  ARG A 629      28.605 -38.147 -10.153  1.00  0.81           C  
ATOM   3204  CG  ARG A 629      30.063 -38.660 -10.123  1.00  0.81           C  
ATOM   3205  CD  ARG A 629      30.404 -39.743 -11.155  1.00  0.81           C  
ATOM   3206  NE  ARG A 629      31.855 -40.096 -10.973  1.00  0.81           N  
ATOM   3207  CZ  ARG A 629      32.879 -39.447 -11.548  1.00  0.81           C  
ATOM   3208  NH1 ARG A 629      32.705 -38.389 -12.332  1.00  0.81           N  
ATOM   3209  NH2 ARG A 629      34.120 -39.876 -11.318  1.00  0.81           N  
ATOM   3210  N   LEU A 630      25.907 -38.162 -11.630  1.00  0.88           N  
ATOM   3211  CA  LEU A 630      24.480 -38.057 -11.827  1.00  0.88           C  
ATOM   3212  C   LEU A 630      23.791 -38.744 -10.664  1.00  0.88           C  
ATOM   3213  O   LEU A 630      24.143 -39.859 -10.281  1.00  0.88           O  
ATOM   3214  CB  LEU A 630      24.139 -38.725 -13.180  1.00  0.88           C  
ATOM   3215  CG  LEU A 630      23.018 -38.110 -14.033  1.00  0.88           C  
ATOM   3216  CD1 LEU A 630      23.207 -36.614 -14.258  1.00  0.88           C  
ATOM   3217  CD2 LEU A 630      23.003 -38.789 -15.409  1.00  0.88           C  
ATOM   3218  N   PHE A 631      22.826 -38.062 -10.033  1.00  0.86           N  
ATOM   3219  CA  PHE A 631      22.237 -38.487  -8.781  1.00  0.86           C  
ATOM   3220  C   PHE A 631      20.741 -38.640  -8.916  1.00  0.86           C  
ATOM   3221  O   PHE A 631      20.080 -37.852  -9.590  1.00  0.86           O  
ATOM   3222  CB  PHE A 631      22.521 -37.463  -7.652  1.00  0.86           C  
ATOM   3223  CG  PHE A 631      23.871 -37.692  -7.039  1.00  0.86           C  
ATOM   3224  CD1 PHE A 631      25.036 -37.202  -7.652  1.00  0.86           C  
ATOM   3225  CD2 PHE A 631      23.980 -38.385  -5.822  1.00  0.86           C  
ATOM   3226  CE1 PHE A 631      26.288 -37.391  -7.053  1.00  0.86           C  
ATOM   3227  CE2 PHE A 631      25.229 -38.566  -5.214  1.00  0.86           C  
ATOM   3228  CZ  PHE A 631      26.385 -38.067  -5.830  1.00  0.86           C  
ATOM   3229  N   VAL A 632      20.170 -39.660  -8.252  1.00  0.85           N  
ATOM   3230  CA  VAL A 632      18.738 -39.869  -8.202  1.00  0.85           C  
ATOM   3231  C   VAL A 632      18.234 -39.806  -6.780  1.00  0.85           C  
ATOM   3232  O   VAL A 632      18.728 -40.486  -5.876  1.00  0.85           O  
ATOM   3233  CB  VAL A 632      18.339 -41.149  -8.894  1.00  0.85           C  
ATOM   3234  CG1 VAL A 632      18.677 -42.433  -8.110  1.00  0.85           C  
ATOM   3235  CG2 VAL A 632      16.851 -41.099  -9.257  1.00  0.85           C  
ATOM   3236  N   VAL A 633      17.250 -38.922  -6.542  1.00  0.81           N  
ATOM   3237  CA  VAL A 633      16.754 -38.644  -5.206  1.00  0.81           C  
ATOM   3238  C   VAL A 633      15.347 -38.089  -5.256  1.00  0.81           C  
ATOM   3239  O   VAL A 633      14.869 -37.638  -6.292  1.00  0.81           O  
ATOM   3240  CB  VAL A 633      17.604 -37.634  -4.431  1.00  0.81           C  
ATOM   3241  CG1 VAL A 633      18.816 -38.334  -3.802  1.00  0.81           C  
ATOM   3242  CG2 VAL A 633      18.043 -36.451  -5.312  1.00  0.81           C  
ATOM   3243  N   ASN A 634      14.624 -38.073  -4.115  1.00  0.75           N  
ATOM   3244  CA  ASN A 634      13.404 -37.293  -4.006  1.00  0.75           C  
ATOM   3245  C   ASN A 634      13.733 -35.799  -3.847  1.00  0.75           C  
ATOM   3246  O   ASN A 634      14.838 -35.494  -3.388  1.00  0.75           O  
ATOM   3247  CB  ASN A 634      12.478 -37.846  -2.877  1.00  0.75           C  
ATOM   3248  CG  ASN A 634      12.939 -37.479  -1.465  1.00  0.75           C  
ATOM   3249  OD1 ASN A 634      12.978 -36.296  -1.134  1.00  0.75           O  
ATOM   3250  ND2 ASN A 634      13.279 -38.467  -0.617  1.00  0.75           N  
ATOM   3251  N   PRO A 635      12.852 -34.838  -4.162  1.00  0.75           N  
ATOM   3252  CA  PRO A 635      13.161 -33.420  -4.048  1.00  0.75           C  
ATOM   3253  C   PRO A 635      13.628 -32.912  -2.694  1.00  0.75           C  
ATOM   3254  O   PRO A 635      14.259 -31.861  -2.654  1.00  0.75           O  
ATOM   3255  CB  PRO A 635      11.876 -32.701  -4.486  1.00  0.75           C  
ATOM   3256  CG  PRO A 635      11.195 -33.667  -5.457  1.00  0.75           C  
ATOM   3257  CD  PRO A 635      11.673 -35.056  -5.010  1.00  0.75           C  
ATOM   3258  N   GLN A 636      13.324 -33.589  -1.573  1.00  0.66           N  
ATOM   3259  CA  GLN A 636      13.702 -33.117  -0.254  1.00  0.66           C  
ATOM   3260  C   GLN A 636      15.115 -33.529   0.140  1.00  0.66           C  
ATOM   3261  O   GLN A 636      15.701 -32.953   1.047  1.00  0.66           O  
ATOM   3262  CB  GLN A 636      12.692 -33.603   0.815  1.00  0.66           C  
ATOM   3263  CG  GLN A 636      11.255 -33.051   0.636  1.00  0.66           C  
ATOM   3264  CD  GLN A 636      11.200 -31.528   0.780  1.00  0.66           C  
ATOM   3265  OE1 GLN A 636      11.581 -30.951   1.796  1.00  0.66           O  
ATOM   3266  NE2 GLN A 636      10.688 -30.836  -0.265  1.00  0.66           N  
ATOM   3267  N   GLU A 637      15.733 -34.473  -0.599  1.00  0.69           N  
ATOM   3268  CA  GLU A 637      17.119 -34.856  -0.373  1.00  0.69           C  
ATOM   3269  C   GLU A 637      18.077 -33.978  -1.179  1.00  0.69           C  
ATOM   3270  O   GLU A 637      19.296 -34.087  -1.068  1.00  0.69           O  
ATOM   3271  CB  GLU A 637      17.416 -36.300  -0.855  1.00  0.69           C  
ATOM   3272  CG  GLU A 637      16.481 -37.450  -0.411  1.00  0.69           C  
ATOM   3273  CD  GLU A 637      16.361 -37.723   1.086  1.00  0.69           C  
ATOM   3274  OE1 GLU A 637      17.413 -37.933   1.730  1.00  0.69           O  
ATOM   3275  OE2 GLU A 637      15.190 -37.871   1.533  1.00  0.69           O  
ATOM   3276  N   VAL A 638      17.557 -33.068  -2.036  1.00  0.76           N  
ATOM   3277  CA  VAL A 638      18.342 -32.278  -2.985  1.00  0.76           C  
ATOM   3278  C   VAL A 638      19.399 -31.423  -2.308  1.00  0.76           C  
ATOM   3279  O   VAL A 638      20.543 -31.353  -2.754  1.00  0.76           O  
ATOM   3280  CB  VAL A 638      17.432 -31.401  -3.854  1.00  0.76           C  
ATOM   3281  CG1 VAL A 638      18.207 -30.344  -4.673  1.00  0.76           C  
ATOM   3282  CG2 VAL A 638      16.648 -32.301  -4.828  1.00  0.76           C  
ATOM   3283  N   HIS A 639      19.067 -30.780  -1.176  1.00  0.68           N  
ATOM   3284  CA  HIS A 639      19.992 -29.895  -0.493  1.00  0.68           C  
ATOM   3285  C   HIS A 639      20.957 -30.636   0.414  1.00  0.68           C  
ATOM   3286  O   HIS A 639      21.924 -30.055   0.901  1.00  0.68           O  
ATOM   3287  CB  HIS A 639      19.233 -28.810   0.311  1.00  0.68           C  
ATOM   3288  CG  HIS A 639      18.376 -29.347   1.418  1.00  0.68           C  
ATOM   3289  ND1 HIS A 639      17.213 -30.008   1.087  1.00  0.68           N  
ATOM   3290  CD2 HIS A 639      18.621 -29.452   2.750  1.00  0.68           C  
ATOM   3291  CE1 HIS A 639      16.773 -30.515   2.227  1.00  0.68           C  
ATOM   3292  NE2 HIS A 639      17.590 -30.209   3.265  1.00  0.68           N  
ATOM   3293  N   GLU A 640      20.731 -31.943   0.634  1.00  0.68           N  
ATOM   3294  CA  GLU A 640      21.584 -32.770   1.470  1.00  0.68           C  
ATOM   3295  C   GLU A 640      22.576 -33.603   0.668  1.00  0.68           C  
ATOM   3296  O   GLU A 640      23.418 -34.308   1.222  1.00  0.68           O  
ATOM   3297  CB  GLU A 640      20.721 -33.678   2.382  1.00  0.68           C  
ATOM   3298  CG  GLU A 640      19.843 -32.832   3.340  1.00  0.68           C  
ATOM   3299  CD  GLU A 640      19.139 -33.571   4.477  1.00  0.68           C  
ATOM   3300  OE1 GLU A 640      19.462 -34.749   4.757  1.00  0.68           O  
ATOM   3301  OE2 GLU A 640      18.298 -32.886   5.125  1.00  0.68           O  
ATOM   3302  N   LEU A 641      22.551 -33.511  -0.677  1.00  0.76           N  
ATOM   3303  CA  LEU A 641      23.555 -34.114  -1.537  1.00  0.76           C  
ATOM   3304  C   LEU A 641      24.975 -33.570  -1.350  1.00  0.76           C  
ATOM   3305  O   LEU A 641      25.222 -32.370  -1.262  1.00  0.76           O  
ATOM   3306  CB  LEU A 641      23.172 -33.982  -3.031  1.00  0.76           C  
ATOM   3307  CG  LEU A 641      21.921 -34.771  -3.466  1.00  0.76           C  
ATOM   3308  CD1 LEU A 641      21.512 -34.366  -4.888  1.00  0.76           C  
ATOM   3309  CD2 LEU A 641      22.142 -36.287  -3.389  1.00  0.76           C  
ATOM   3310  N   ILE A 642      25.966 -34.483  -1.302  1.00  0.78           N  
ATOM   3311  CA  ILE A 642      27.367 -34.165  -1.066  1.00  0.78           C  
ATOM   3312  C   ILE A 642      28.175 -34.899  -2.137  1.00  0.78           C  
ATOM   3313  O   ILE A 642      27.803 -36.033  -2.458  1.00  0.78           O  
ATOM   3314  CB  ILE A 642      27.783 -34.541   0.366  1.00  0.78           C  
ATOM   3315  CG1 ILE A 642      27.023 -33.648   1.386  1.00  0.78           C  
ATOM   3316  CG2 ILE A 642      29.309 -34.435   0.574  1.00  0.78           C  
ATOM   3317  CD1 ILE A 642      27.252 -33.988   2.864  1.00  0.78           C  
ATOM   3318  N   PRO A 643      29.219 -34.337  -2.773  1.00  0.83           N  
ATOM   3319  CA  PRO A 643      30.015 -35.029  -3.787  1.00  0.83           C  
ATOM   3320  C   PRO A 643      30.633 -36.346  -3.359  1.00  0.83           C  
ATOM   3321  O   PRO A 643      30.852 -36.593  -2.174  1.00  0.83           O  
ATOM   3322  CB  PRO A 643      31.115 -34.025  -4.175  1.00  0.83           C  
ATOM   3323  CG  PRO A 643      30.539 -32.667  -3.790  1.00  0.83           C  
ATOM   3324  CD  PRO A 643      29.729 -32.981  -2.537  1.00  0.83           C  
ATOM   3325  N   HIS A 644      30.944 -37.204  -4.335  1.00  0.80           N  
ATOM   3326  CA  HIS A 644      31.673 -38.434  -4.114  1.00  0.80           C  
ATOM   3327  C   HIS A 644      33.185 -38.187  -4.045  1.00  0.80           C  
ATOM   3328  O   HIS A 644      33.648 -37.289  -4.754  1.00  0.80           O  
ATOM   3329  CB  HIS A 644      31.352 -39.379  -5.286  1.00  0.80           C  
ATOM   3330  CG  HIS A 644      31.596 -40.815  -5.011  1.00  0.80           C  
ATOM   3331  ND1 HIS A 644      32.859 -41.303  -5.228  1.00  0.80           N  
ATOM   3332  CD2 HIS A 644      30.755 -41.809  -4.633  1.00  0.80           C  
ATOM   3333  CE1 HIS A 644      32.778 -42.598  -4.986  1.00  0.80           C  
ATOM   3334  NE2 HIS A 644      31.520 -42.956  -4.615  1.00  0.80           N  
ATOM   3335  N   PRO A 645      34.014 -38.911  -3.272  1.00  0.83           N  
ATOM   3336  CA  PRO A 645      35.474 -38.764  -3.282  1.00  0.83           C  
ATOM   3337  C   PRO A 645      36.123 -38.811  -4.652  1.00  0.83           C  
ATOM   3338  O   PRO A 645      37.044 -38.035  -4.909  1.00  0.83           O  
ATOM   3339  CB  PRO A 645      35.992 -39.885  -2.372  1.00  0.83           C  
ATOM   3340  CG  PRO A 645      34.826 -40.189  -1.429  1.00  0.83           C  
ATOM   3341  CD  PRO A 645      33.574 -39.875  -2.254  1.00  0.83           C  
ATOM   3342  N   ASP A 646      35.625 -39.675  -5.556  1.00  0.82           N  
ATOM   3343  CA  ASP A 646      36.134 -39.871  -6.902  1.00  0.82           C  
ATOM   3344  C   ASP A 646      36.032 -38.623  -7.775  1.00  0.82           C  
ATOM   3345  O   ASP A 646      36.689 -38.491  -8.806  1.00  0.82           O  
ATOM   3346  CB  ASP A 646      35.312 -40.977  -7.608  1.00  0.82           C  
ATOM   3347  CG  ASP A 646      35.518 -42.351  -6.990  1.00  0.82           C  
ATOM   3348  OD1 ASP A 646      36.415 -42.517  -6.130  1.00  0.82           O  
ATOM   3349  OD2 ASP A 646      34.755 -43.260  -7.409  1.00  0.82           O  
ATOM   3350  N   GLN A 647      35.187 -37.653  -7.380  1.00  0.83           N  
ATOM   3351  CA  GLN A 647      35.017 -36.412  -8.102  1.00  0.83           C  
ATOM   3352  C   GLN A 647      36.080 -35.374  -7.796  1.00  0.83           C  
ATOM   3353  O   GLN A 647      36.190 -34.366  -8.485  1.00  0.83           O  
ATOM   3354  CB  GLN A 647      33.642 -35.781  -7.791  1.00  0.83           C  
ATOM   3355  CG  GLN A 647      32.472 -36.733  -8.106  1.00  0.83           C  
ATOM   3356  CD  GLN A 647      31.125 -36.040  -7.908  1.00  0.83           C  
ATOM   3357  OE1 GLN A 647      30.359 -36.369  -7.002  1.00  0.83           O  
ATOM   3358  NE2 GLN A 647      30.833 -35.072  -8.803  1.00  0.83           N  
ATOM   3359  N   LEU A 648      36.908 -35.566  -6.758  1.00  0.84           N  
ATOM   3360  CA  LEU A 648      37.813 -34.513  -6.325  1.00  0.84           C  
ATOM   3361  C   LEU A 648      39.157 -34.536  -7.043  1.00  0.84           C  
ATOM   3362  O   LEU A 648      39.946 -33.602  -6.926  1.00  0.84           O  
ATOM   3363  CB  LEU A 648      38.012 -34.582  -4.793  1.00  0.84           C  
ATOM   3364  CG  LEU A 648      36.738 -34.267  -3.976  1.00  0.84           C  
ATOM   3365  CD1 LEU A 648      36.987 -34.519  -2.483  1.00  0.84           C  
ATOM   3366  CD2 LEU A 648      36.248 -32.826  -4.182  1.00  0.84           C  
ATOM   3367  N   GLY A 649      39.410 -35.561  -7.882  1.00  0.87           N  
ATOM   3368  CA  GLY A 649      40.618 -35.641  -8.698  1.00  0.87           C  
ATOM   3369  C   GLY A 649      41.834 -36.217  -7.993  1.00  0.87           C  
ATOM   3370  O   GLY A 649      41.749 -36.687  -6.859  1.00  0.87           O  
ATOM   3371  N   PRO A 650      42.984 -36.270  -8.665  1.00  0.82           N  
ATOM   3372  CA  PRO A 650      44.231 -36.788  -8.098  1.00  0.82           C  
ATOM   3373  C   PRO A 650      44.849 -35.905  -7.023  1.00  0.82           C  
ATOM   3374  O   PRO A 650      44.668 -34.692  -7.027  1.00  0.82           O  
ATOM   3375  CB  PRO A 650      45.163 -36.853  -9.318  1.00  0.82           C  
ATOM   3376  CG  PRO A 650      44.687 -35.703 -10.205  1.00  0.82           C  
ATOM   3377  CD  PRO A 650      43.172 -35.740 -10.020  1.00  0.82           C  
ATOM   3378  N   THR A 651      45.602 -36.510  -6.085  1.00  0.74           N  
ATOM   3379  CA  THR A 651      46.259 -35.797  -4.990  1.00  0.74           C  
ATOM   3380  C   THR A 651      47.769 -35.788  -5.116  1.00  0.74           C  
ATOM   3381  O   THR A 651      48.464 -35.110  -4.361  1.00  0.74           O  
ATOM   3382  CB  THR A 651      45.936 -36.433  -3.645  1.00  0.74           C  
ATOM   3383  OG1 THR A 651      46.126 -37.845  -3.690  1.00  0.74           O  
ATOM   3384  CG2 THR A 651      44.457 -36.183  -3.323  1.00  0.74           C  
ATOM   3385  N   VAL A 652      48.317 -36.512  -6.105  1.00  0.75           N  
ATOM   3386  CA  VAL A 652      49.722 -36.472  -6.476  1.00  0.75           C  
ATOM   3387  C   VAL A 652      49.771 -36.187  -7.963  1.00  0.75           C  
ATOM   3388  O   VAL A 652      48.887 -36.610  -8.709  1.00  0.75           O  
ATOM   3389  CB  VAL A 652      50.535 -37.725  -6.141  1.00  0.75           C  
ATOM   3390  CG1 VAL A 652      50.593 -37.913  -4.614  1.00  0.75           C  
ATOM   3391  CG2 VAL A 652      49.973 -38.984  -6.826  1.00  0.75           C  
ATOM   3392  N   GLY A 653      50.769 -35.403  -8.426  1.00  0.79           N  
ATOM   3393  CA  GLY A 653      50.902 -35.080  -9.848  1.00  0.79           C  
ATOM   3394  C   GLY A 653      51.491 -36.197 -10.673  1.00  0.79           C  
ATOM   3395  O   GLY A 653      51.907 -37.230 -10.154  1.00  0.79           O  
ATOM   3396  N   SER A 654      51.597 -35.982 -11.995  1.00  0.76           N  
ATOM   3397  CA  SER A 654      52.127 -36.972 -12.930  1.00  0.76           C  
ATOM   3398  C   SER A 654      53.329 -36.430 -13.679  1.00  0.76           C  
ATOM   3399  O   SER A 654      53.726 -36.956 -14.721  1.00  0.76           O  
ATOM   3400  CB  SER A 654      51.092 -37.448 -13.976  1.00  0.76           C  
ATOM   3401  OG  SER A 654      50.108 -38.311 -13.407  1.00  0.76           O  
ATOM   3402  N   ALA A 655      53.986 -35.382 -13.144  1.00  0.75           N  
ATOM   3403  CA  ALA A 655      55.141 -34.733 -13.748  1.00  0.75           C  
ATOM   3404  C   ALA A 655      56.291 -35.678 -14.097  1.00  0.75           C  
ATOM   3405  O   ALA A 655      56.805 -35.676 -15.208  1.00  0.75           O  
ATOM   3406  CB  ALA A 655      55.643 -33.636 -12.798  1.00  0.75           C  
ATOM   3407  N   GLU A 656      56.631 -36.621 -13.198  1.00  0.67           N  
ATOM   3408  CA  GLU A 656      57.613 -37.670 -13.436  1.00  0.67           C  
ATOM   3409  C   GLU A 656      57.380 -38.512 -14.684  1.00  0.67           C  
ATOM   3410  O   GLU A 656      58.318 -38.943 -15.348  1.00  0.67           O  
ATOM   3411  CB  GLU A 656      57.602 -38.658 -12.252  1.00  0.67           C  
ATOM   3412  CG  GLU A 656      58.123 -38.062 -10.927  1.00  0.67           C  
ATOM   3413  CD  GLU A 656      57.997 -39.041  -9.760  1.00  0.67           C  
ATOM   3414  OE1 GLU A 656      57.449 -40.154  -9.958  1.00  0.67           O  
ATOM   3415  OE2 GLU A 656      58.447 -38.655  -8.651  1.00  0.67           O  
ATOM   3416  N   GLY A 657      56.108 -38.772 -15.050  1.00  0.75           N  
ATOM   3417  CA  GLY A 657      55.810 -39.485 -16.281  1.00  0.75           C  
ATOM   3418  C   GLY A 657      55.958 -38.625 -17.507  1.00  0.75           C  
ATOM   3419  O   GLY A 657      56.478 -39.071 -18.525  1.00  0.75           O  
ATOM   3420  N   LEU A 658      55.499 -37.360 -17.463  1.00  0.76           N  
ATOM   3421  CA  LEU A 658      55.394 -36.579 -18.686  1.00  0.76           C  
ATOM   3422  C   LEU A 658      56.489 -35.549 -18.913  1.00  0.76           C  
ATOM   3423  O   LEU A 658      56.693 -35.082 -20.034  1.00  0.76           O  
ATOM   3424  CB  LEU A 658      54.031 -35.884 -18.774  1.00  0.76           C  
ATOM   3425  CG  LEU A 658      53.596 -35.659 -20.233  1.00  0.76           C  
ATOM   3426  CD1 LEU A 658      53.140 -36.986 -20.876  1.00  0.76           C  
ATOM   3427  CD2 LEU A 658      52.532 -34.576 -20.266  1.00  0.76           C  
ATOM   3428  N   ASP A 659      57.306 -35.233 -17.897  1.00  0.74           N  
ATOM   3429  CA  ASP A 659      58.498 -34.414 -18.049  1.00  0.74           C  
ATOM   3430  C   ASP A 659      59.567 -35.152 -18.852  1.00  0.74           C  
ATOM   3431  O   ASP A 659      60.382 -34.551 -19.553  1.00  0.74           O  
ATOM   3432  CB  ASP A 659      59.009 -33.961 -16.665  1.00  0.74           C  
ATOM   3433  CG  ASP A 659      58.085 -32.898 -16.085  1.00  0.74           C  
ATOM   3434  OD1 ASP A 659      57.256 -32.333 -16.848  1.00  0.74           O  
ATOM   3435  OD2 ASP A 659      58.233 -32.613 -14.872  1.00  0.74           O  
ATOM   3436  N   LEU A 660      59.472 -36.497 -18.864  1.00  0.70           N  
ATOM   3437  CA  LEU A 660      60.320 -37.404 -19.617  1.00  0.70           C  
ATOM   3438  C   LEU A 660      59.860 -37.541 -21.068  1.00  0.70           C  
ATOM   3439  O   LEU A 660      60.462 -38.252 -21.868  1.00  0.70           O  
ATOM   3440  CB  LEU A 660      60.263 -38.812 -18.957  1.00  0.70           C  
ATOM   3441  CG  LEU A 660      61.323 -39.106 -17.873  1.00  0.70           C  
ATOM   3442  CD1 LEU A 660      61.388 -38.055 -16.760  1.00  0.70           C  
ATOM   3443  CD2 LEU A 660      61.060 -40.489 -17.258  1.00  0.70           C  
ATOM   3444  N   VAL A 661      58.794 -36.825 -21.462  1.00  0.78           N  
ATOM   3445  CA  VAL A 661      58.252 -36.865 -22.805  1.00  0.78           C  
ATOM   3446  C   VAL A 661      58.527 -35.543 -23.502  1.00  0.78           C  
ATOM   3447  O   VAL A 661      58.489 -34.462 -22.914  1.00  0.78           O  
ATOM   3448  CB  VAL A 661      56.761 -37.162 -22.770  1.00  0.78           C  
ATOM   3449  CG1 VAL A 661      56.144 -37.173 -24.176  1.00  0.78           C  
ATOM   3450  CG2 VAL A 661      56.555 -38.545 -22.126  1.00  0.78           C  
ATOM   3451  N   SER A 662      58.858 -35.573 -24.808  1.00  0.77           N  
ATOM   3452  CA  SER A 662      59.069 -34.375 -25.613  1.00  0.77           C  
ATOM   3453  C   SER A 662      57.854 -33.463 -25.712  1.00  0.77           C  
ATOM   3454  O   SER A 662      56.706 -33.893 -25.780  1.00  0.77           O  
ATOM   3455  CB  SER A 662      59.535 -34.706 -27.051  1.00  0.77           C  
ATOM   3456  OG  SER A 662      59.845 -33.545 -27.835  1.00  0.77           O  
ATOM   3457  N   ALA A 663      58.095 -32.137 -25.753  1.00  0.83           N  
ATOM   3458  CA  ALA A 663      57.056 -31.144 -25.948  1.00  0.83           C  
ATOM   3459  C   ALA A 663      56.349 -31.287 -27.291  1.00  0.83           C  
ATOM   3460  O   ALA A 663      55.136 -31.126 -27.406  1.00  0.83           O  
ATOM   3461  CB  ALA A 663      57.668 -29.737 -25.817  1.00  0.83           C  
ATOM   3462  N   LYS A 664      57.132 -31.631 -28.330  1.00  0.74           N  
ATOM   3463  CA  LYS A 664      56.632 -31.895 -29.663  1.00  0.74           C  
ATOM   3464  C   LYS A 664      55.760 -33.134 -29.758  1.00  0.74           C  
ATOM   3465  O   LYS A 664      54.670 -33.112 -30.329  1.00  0.74           O  
ATOM   3466  CB  LYS A 664      57.830 -32.049 -30.628  1.00  0.74           C  
ATOM   3467  CG  LYS A 664      57.436 -32.028 -32.114  1.00  0.74           C  
ATOM   3468  CD  LYS A 664      58.508 -32.675 -33.003  1.00  0.74           C  
ATOM   3469  CE  LYS A 664      58.039 -32.852 -34.449  1.00  0.74           C  
ATOM   3470  NZ  LYS A 664      58.974 -33.727 -35.196  1.00  0.74           N  
ATOM   3471  N   ASP A 665      56.210 -34.248 -29.151  1.00  0.74           N  
ATOM   3472  CA  ASP A 665      55.501 -35.513 -29.155  1.00  0.74           C  
ATOM   3473  C   ASP A 665      54.165 -35.416 -28.445  1.00  0.74           C  
ATOM   3474  O   ASP A 665      53.145 -35.935 -28.897  1.00  0.74           O  
ATOM   3475  CB  ASP A 665      56.351 -36.607 -28.477  1.00  0.74           C  
ATOM   3476  CG  ASP A 665      57.619 -36.873 -29.267  1.00  0.74           C  
ATOM   3477  OD1 ASP A 665      57.656 -36.586 -30.489  1.00  0.74           O  
ATOM   3478  OD2 ASP A 665      58.591 -37.322 -28.610  1.00  0.74           O  
ATOM   3479  N   LEU A 666      54.140 -34.686 -27.318  1.00  0.81           N  
ATOM   3480  CA  LEU A 666      52.932 -34.363 -26.602  1.00  0.81           C  
ATOM   3481  C   LEU A 666      51.919 -33.602 -27.402  1.00  0.81           C  
ATOM   3482  O   LEU A 666      50.769 -34.016 -27.521  1.00  0.81           O  
ATOM   3483  CB  LEU A 666      53.322 -33.486 -25.398  1.00  0.81           C  
ATOM   3484  CG  LEU A 666      53.792 -34.331 -24.238  1.00  0.81           C  
ATOM   3485  CD1 LEU A 666      54.502 -33.475 -23.174  1.00  0.81           C  
ATOM   3486  CD2 LEU A 666      52.567 -35.099 -23.764  1.00  0.81           C  
ATOM   3487  N   ALA A 667      52.342 -32.506 -28.040  1.00  0.86           N  
ATOM   3488  CA  ALA A 667      51.496 -31.717 -28.891  1.00  0.86           C  
ATOM   3489  C   ALA A 667      50.980 -32.502 -30.086  1.00  0.86           C  
ATOM   3490  O   ALA A 667      49.826 -32.375 -30.476  1.00  0.86           O  
ATOM   3491  CB  ALA A 667      52.288 -30.473 -29.299  1.00  0.86           C  
ATOM   3492  N   GLY A 668      51.824 -33.364 -30.686  1.00  0.80           N  
ATOM   3493  CA  GLY A 668      51.435 -34.268 -31.767  1.00  0.80           C  
ATOM   3494  C   GLY A 668      50.392 -35.287 -31.387  1.00  0.80           C  
ATOM   3495  O   GLY A 668      49.376 -35.433 -32.059  1.00  0.80           O  
ATOM   3496  N   GLN A 669      50.596 -36.006 -30.267  1.00  0.76           N  
ATOM   3497  CA  GLN A 669      49.621 -36.952 -29.739  1.00  0.76           C  
ATOM   3498  C   GLN A 669      48.334 -36.290 -29.258  1.00  0.76           C  
ATOM   3499  O   GLN A 669      47.240 -36.826 -29.428  1.00  0.76           O  
ATOM   3500  CB  GLN A 669      50.230 -37.845 -28.633  1.00  0.76           C  
ATOM   3501  CG  GLN A 669      51.398 -38.731 -29.137  1.00  0.76           C  
ATOM   3502  CD  GLN A 669      50.942 -39.748 -30.184  1.00  0.76           C  
ATOM   3503  OE1 GLN A 669      49.936 -40.425 -30.010  1.00  0.76           O  
ATOM   3504  NE2 GLN A 669      51.711 -39.881 -31.290  1.00  0.76           N  
ATOM   3505  N   LEU A 670      48.418 -35.078 -28.662  1.00  0.84           N  
ATOM   3506  CA  LEU A 670      47.243 -34.265 -28.371  1.00  0.84           C  
ATOM   3507  C   LEU A 670      46.435 -33.933 -29.611  1.00  0.84           C  
ATOM   3508  O   LEU A 670      45.247 -34.232 -29.673  1.00  0.84           O  
ATOM   3509  CB  LEU A 670      47.632 -32.921 -27.694  1.00  0.84           C  
ATOM   3510  CG  LEU A 670      48.038 -33.035 -26.212  1.00  0.84           C  
ATOM   3511  CD1 LEU A 670      48.708 -31.749 -25.706  1.00  0.84           C  
ATOM   3512  CD2 LEU A 670      46.825 -33.336 -25.336  1.00  0.84           C  
ATOM   3513  N   THR A 671      47.085 -33.388 -30.656  1.00  0.85           N  
ATOM   3514  CA  THR A 671      46.453 -33.017 -31.918  1.00  0.85           C  
ATOM   3515  C   THR A 671      45.838 -34.180 -32.661  1.00  0.85           C  
ATOM   3516  O   THR A 671      44.721 -34.070 -33.159  1.00  0.85           O  
ATOM   3517  CB  THR A 671      47.403 -32.240 -32.816  1.00  0.85           C  
ATOM   3518  OG1 THR A 671      47.896 -31.101 -32.124  1.00  0.85           O  
ATOM   3519  CG2 THR A 671      46.710 -31.680 -34.055  1.00  0.85           C  
ATOM   3520  N   ASP A 672      46.502 -35.351 -32.700  1.00  0.80           N  
ATOM   3521  CA  ASP A 672      45.932 -36.580 -33.245  1.00  0.80           C  
ATOM   3522  C   ASP A 672      44.618 -37.002 -32.558  1.00  0.80           C  
ATOM   3523  O   ASP A 672      43.570 -37.201 -33.177  1.00  0.80           O  
ATOM   3524  CB  ASP A 672      46.992 -37.695 -33.058  1.00  0.80           C  
ATOM   3525  CG  ASP A 672      46.596 -38.962 -33.796  1.00  0.80           C  
ATOM   3526  OD1 ASP A 672      46.270 -39.961 -33.105  1.00  0.80           O  
ATOM   3527  OD2 ASP A 672      46.586 -38.921 -35.050  1.00  0.80           O  
ATOM   3528  N   HIS A 673      44.632 -37.057 -31.212  1.00  0.80           N  
ATOM   3529  CA  HIS A 673      43.467 -37.359 -30.400  1.00  0.80           C  
ATOM   3530  C   HIS A 673      42.353 -36.321 -30.515  1.00  0.80           C  
ATOM   3531  O   HIS A 673      41.171 -36.658 -30.621  1.00  0.80           O  
ATOM   3532  CB  HIS A 673      43.903 -37.531 -28.933  1.00  0.80           C  
ATOM   3533  CG  HIS A 673      42.829 -38.016 -28.012  1.00  0.80           C  
ATOM   3534  ND1 HIS A 673      42.336 -39.307 -28.103  1.00  0.80           N  
ATOM   3535  CD2 HIS A 673      42.214 -37.348 -27.007  1.00  0.80           C  
ATOM   3536  CE1 HIS A 673      41.433 -39.392 -27.148  1.00  0.80           C  
ATOM   3537  NE2 HIS A 673      41.320 -38.235 -26.452  1.00  0.80           N  
ATOM   3538  N   ASP A 674      42.709 -35.021 -30.548  1.00  0.87           N  
ATOM   3539  CA  ASP A 674      41.775 -33.934 -30.788  1.00  0.87           C  
ATOM   3540  C   ASP A 674      41.103 -34.019 -32.158  1.00  0.87           C  
ATOM   3541  O   ASP A 674      39.892 -33.851 -32.271  1.00  0.87           O  
ATOM   3542  CB  ASP A 674      42.454 -32.548 -30.643  1.00  0.87           C  
ATOM   3543  CG  ASP A 674      42.824 -32.272 -29.202  1.00  0.87           C  
ATOM   3544  OD1 ASP A 674      42.024 -32.623 -28.294  1.00  0.87           O  
ATOM   3545  OD2 ASP A 674      43.920 -31.696 -28.966  1.00  0.87           O  
ATOM   3546  N   TRP A 675      41.852 -34.340 -33.233  1.00  0.80           N  
ATOM   3547  CA  TRP A 675      41.300 -34.588 -34.558  1.00  0.80           C  
ATOM   3548  C   TRP A 675      40.345 -35.750 -34.648  1.00  0.80           C  
ATOM   3549  O   TRP A 675      39.306 -35.675 -35.300  1.00  0.80           O  
ATOM   3550  CB  TRP A 675      42.412 -34.839 -35.592  1.00  0.80           C  
ATOM   3551  CG  TRP A 675      42.910 -33.538 -36.128  1.00  0.80           C  
ATOM   3552  CD1 TRP A 675      44.092 -32.894 -35.933  1.00  0.80           C  
ATOM   3553  CD2 TRP A 675      42.161 -32.739 -37.052  1.00  0.80           C  
ATOM   3554  NE1 TRP A 675      44.112 -31.694 -36.614  1.00  0.80           N  
ATOM   3555  CE2 TRP A 675      42.932 -31.601 -37.323  1.00  0.80           C  
ATOM   3556  CE3 TRP A 675      40.926 -32.956 -37.658  1.00  0.80           C  
ATOM   3557  CZ2 TRP A 675      42.483 -30.635 -38.207  1.00  0.80           C  
ATOM   3558  CZ3 TRP A 675      40.505 -32.014 -38.601  1.00  0.80           C  
ATOM   3559  CH2 TRP A 675      41.277 -30.879 -38.878  1.00  0.80           C  
ATOM   3560  N   SER A 676      40.662 -36.859 -33.972  1.00  0.81           N  
ATOM   3561  CA  SER A 676      39.779 -38.001 -33.842  1.00  0.81           C  
ATOM   3562  C   SER A 676      38.450 -37.636 -33.203  1.00  0.81           C  
ATOM   3563  O   SER A 676      37.392 -37.970 -33.722  1.00  0.81           O  
ATOM   3564  CB  SER A 676      40.469 -39.078 -32.975  1.00  0.81           C  
ATOM   3565  OG  SER A 676      41.280 -39.933 -33.774  1.00  0.81           O  
ATOM   3566  N   LEU A 677      38.466 -36.873 -32.098  1.00  0.82           N  
ATOM   3567  CA  LEU A 677      37.262 -36.328 -31.484  1.00  0.82           C  
ATOM   3568  C   LEU A 677      36.518 -35.325 -32.376  1.00  0.82           C  
ATOM   3569  O   LEU A 677      35.297 -35.372 -32.512  1.00  0.82           O  
ATOM   3570  CB  LEU A 677      37.662 -35.682 -30.132  1.00  0.82           C  
ATOM   3571  CG  LEU A 677      37.481 -36.533 -28.851  1.00  0.82           C  
ATOM   3572  CD1 LEU A 677      37.548 -38.054 -29.045  1.00  0.82           C  
ATOM   3573  CD2 LEU A 677      38.532 -36.113 -27.816  1.00  0.82           C  
ATOM   3574  N   PHE A 678      37.245 -34.413 -33.043  1.00  0.84           N  
ATOM   3575  CA  PHE A 678      36.710 -33.427 -33.968  1.00  0.84           C  
ATOM   3576  C   PHE A 678      36.042 -34.016 -35.219  1.00  0.84           C  
ATOM   3577  O   PHE A 678      35.024 -33.530 -35.717  1.00  0.84           O  
ATOM   3578  CB  PHE A 678      37.860 -32.453 -34.346  1.00  0.84           C  
ATOM   3579  CG  PHE A 678      37.417 -31.193 -35.032  1.00  0.84           C  
ATOM   3580  CD1 PHE A 678      38.255 -30.609 -35.994  1.00  0.84           C  
ATOM   3581  CD2 PHE A 678      36.204 -30.561 -34.719  1.00  0.84           C  
ATOM   3582  CE1 PHE A 678      37.875 -29.439 -36.660  1.00  0.84           C  
ATOM   3583  CE2 PHE A 678      35.811 -29.403 -35.385  1.00  0.84           C  
ATOM   3584  CZ  PHE A 678      36.642 -28.847 -36.367  1.00  0.84           C  
ATOM   3585  N   ASN A 679      36.602 -35.105 -35.770  1.00  0.79           N  
ATOM   3586  CA  ASN A 679      36.002 -35.825 -36.879  1.00  0.79           C  
ATOM   3587  C   ASN A 679      34.795 -36.667 -36.485  1.00  0.79           C  
ATOM   3588  O   ASN A 679      33.924 -36.915 -37.314  1.00  0.79           O  
ATOM   3589  CB  ASN A 679      37.051 -36.717 -37.580  1.00  0.79           C  
ATOM   3590  CG  ASN A 679      38.045 -35.828 -38.319  1.00  0.79           C  
ATOM   3591  OD1 ASN A 679      37.705 -34.776 -38.858  1.00  0.79           O  
ATOM   3592  ND2 ASN A 679      39.321 -36.272 -38.384  1.00  0.79           N  
ATOM   3593  N   SER A 680      34.678 -37.078 -35.206  1.00  0.82           N  
ATOM   3594  CA  SER A 680      33.490 -37.754 -34.690  1.00  0.82           C  
ATOM   3595  C   SER A 680      32.263 -36.861 -34.663  1.00  0.82           C  
ATOM   3596  O   SER A 680      31.137 -37.337 -34.756  1.00  0.82           O  
ATOM   3597  CB  SER A 680      33.672 -38.317 -33.254  1.00  0.82           C  
ATOM   3598  OG  SER A 680      34.679 -39.326 -33.212  1.00  0.82           O  
ATOM   3599  N   ILE A 681      32.450 -35.532 -34.526  1.00  0.84           N  
ATOM   3600  CA  ILE A 681      31.374 -34.551 -34.575  1.00  0.84           C  
ATOM   3601  C   ILE A 681      30.686 -34.477 -35.921  1.00  0.84           C  
ATOM   3602  O   ILE A 681      31.272 -34.176 -36.965  1.00  0.84           O  
ATOM   3603  CB  ILE A 681      31.856 -33.149 -34.206  1.00  0.84           C  
ATOM   3604  CG1 ILE A 681      32.384 -33.169 -32.763  1.00  0.84           C  
ATOM   3605  CG2 ILE A 681      30.740 -32.083 -34.377  1.00  0.84           C  
ATOM   3606  CD1 ILE A 681      33.011 -31.853 -32.327  1.00  0.84           C  
ATOM   3607  N   HIS A 682      29.369 -34.685 -35.932  1.00  0.83           N  
ATOM   3608  CA  HIS A 682      28.587 -34.443 -37.114  1.00  0.83           C  
ATOM   3609  C   HIS A 682      28.164 -32.980 -37.221  1.00  0.83           C  
ATOM   3610  O   HIS A 682      27.919 -32.296 -36.233  1.00  0.83           O  
ATOM   3611  CB  HIS A 682      27.391 -35.402 -37.121  1.00  0.83           C  
ATOM   3612  CG  HIS A 682      26.903 -35.695 -38.503  1.00  0.83           C  
ATOM   3613  ND1 HIS A 682      27.125 -36.938 -39.047  1.00  0.83           N  
ATOM   3614  CD2 HIS A 682      26.278 -34.903 -39.404  1.00  0.83           C  
ATOM   3615  CE1 HIS A 682      26.622 -36.884 -40.259  1.00  0.83           C  
ATOM   3616  NE2 HIS A 682      26.094 -35.669 -40.524  1.00  0.83           N  
ATOM   3617  N   GLN A 683      28.043 -32.435 -38.453  1.00  0.84           N  
ATOM   3618  CA  GLN A 683      27.632 -31.046 -38.685  1.00  0.84           C  
ATOM   3619  C   GLN A 683      26.259 -30.741 -38.121  1.00  0.84           C  
ATOM   3620  O   GLN A 683      25.970 -29.662 -37.612  1.00  0.84           O  
ATOM   3621  CB  GLN A 683      27.572 -30.713 -40.193  1.00  0.84           C  
ATOM   3622  CG  GLN A 683      28.956 -30.583 -40.855  1.00  0.84           C  
ATOM   3623  CD  GLN A 683      28.777 -30.338 -42.353  1.00  0.84           C  
ATOM   3624  OE1 GLN A 683      27.917 -29.579 -42.796  1.00  0.84           O  
ATOM   3625  NE2 GLN A 683      29.613 -31.008 -43.172  1.00  0.84           N  
ATOM   3626  N   VAL A 684      25.375 -31.742 -38.191  1.00  0.89           N  
ATOM   3627  CA  VAL A 684      24.059 -31.708 -37.613  1.00  0.89           C  
ATOM   3628  C   VAL A 684      24.059 -31.509 -36.110  1.00  0.89           C  
ATOM   3629  O   VAL A 684      23.217 -30.766 -35.616  1.00  0.89           O  
ATOM   3630  CB  VAL A 684      23.216 -32.909 -38.020  1.00  0.89           C  
ATOM   3631  CG1 VAL A 684      23.218 -33.035 -39.555  1.00  0.89           C  
ATOM   3632  CG2 VAL A 684      23.700 -34.222 -37.380  1.00  0.89           C  
ATOM   3633  N   GLU A 685      25.026 -32.092 -35.360  1.00  0.85           N  
ATOM   3634  CA  GLU A 685      25.088 -32.038 -33.904  1.00  0.85           C  
ATOM   3635  C   GLU A 685      25.135 -30.621 -33.350  1.00  0.85           C  
ATOM   3636  O   GLU A 685      24.553 -30.319 -32.314  1.00  0.85           O  
ATOM   3637  CB  GLU A 685      26.288 -32.835 -33.334  1.00  0.85           C  
ATOM   3638  CG  GLU A 685      26.090 -34.369 -33.361  1.00  0.85           C  
ATOM   3639  CD  GLU A 685      27.320 -35.102 -32.839  1.00  0.85           C  
ATOM   3640  OE1 GLU A 685      27.604 -35.030 -31.613  1.00  0.85           O  
ATOM   3641  OE2 GLU A 685      28.012 -35.746 -33.671  1.00  0.85           O  
ATOM   3642  N   LEU A 686      25.805 -29.691 -34.053  1.00  0.88           N  
ATOM   3643  CA  LEU A 686      25.798 -28.268 -33.774  1.00  0.88           C  
ATOM   3644  C   LEU A 686      24.418 -27.637 -33.906  1.00  0.88           C  
ATOM   3645  O   LEU A 686      23.978 -26.896 -33.041  1.00  0.88           O  
ATOM   3646  CB  LEU A 686      26.705 -27.575 -34.809  1.00  0.88           C  
ATOM   3647  CG  LEU A 686      28.165 -28.036 -34.798  1.00  0.88           C  
ATOM   3648  CD1 LEU A 686      28.761 -27.789 -36.182  1.00  0.88           C  
ATOM   3649  CD2 LEU A 686      28.918 -27.360 -33.642  1.00  0.88           C  
ATOM   3650  N   ILE A 687      23.673 -27.971 -34.984  1.00  0.87           N  
ATOM   3651  CA  ILE A 687      22.296 -27.536 -35.222  1.00  0.87           C  
ATOM   3652  C   ILE A 687      21.390 -28.033 -34.104  1.00  0.87           C  
ATOM   3653  O   ILE A 687      20.579 -27.294 -33.545  1.00  0.87           O  
ATOM   3654  CB  ILE A 687      21.737 -28.030 -36.572  1.00  0.87           C  
ATOM   3655  CG1 ILE A 687      22.694 -27.811 -37.773  1.00  0.87           C  
ATOM   3656  CG2 ILE A 687      20.360 -27.383 -36.838  1.00  0.87           C  
ATOM   3657  CD1 ILE A 687      23.164 -26.370 -37.991  1.00  0.87           C  
ATOM   3658  N   HIS A 688      21.561 -29.310 -33.707  1.00  0.81           N  
ATOM   3659  CA  HIS A 688      20.867 -29.876 -32.568  1.00  0.81           C  
ATOM   3660  C   HIS A 688      21.223 -29.224 -31.241  1.00  0.81           C  
ATOM   3661  O   HIS A 688      20.355 -28.956 -30.420  1.00  0.81           O  
ATOM   3662  CB  HIS A 688      21.103 -31.395 -32.450  1.00  0.81           C  
ATOM   3663  CG  HIS A 688      20.760 -32.186 -33.693  1.00  0.81           C  
ATOM   3664  ND1 HIS A 688      21.802 -32.825 -34.325  1.00  0.81           N  
ATOM   3665  CD2 HIS A 688      19.594 -32.579 -34.264  1.00  0.81           C  
ATOM   3666  CE1 HIS A 688      21.269 -33.574 -35.248  1.00  0.81           C  
ATOM   3667  NE2 HIS A 688      19.923 -33.477 -35.263  1.00  0.81           N  
ATOM   3668  N   TYR A 689      22.511 -28.930 -30.994  1.00  0.83           N  
ATOM   3669  CA  TYR A 689      22.961 -28.279 -29.779  1.00  0.83           C  
ATOM   3670  C   TYR A 689      22.414 -26.865 -29.600  1.00  0.83           C  
ATOM   3671  O   TYR A 689      21.948 -26.491 -28.528  1.00  0.83           O  
ATOM   3672  CB  TYR A 689      24.510 -28.272 -29.794  1.00  0.83           C  
ATOM   3673  CG  TYR A 689      25.076 -28.045 -28.431  1.00  0.83           C  
ATOM   3674  CD1 TYR A 689      25.654 -26.815 -28.095  1.00  0.83           C  
ATOM   3675  CD2 TYR A 689      25.040 -29.071 -27.478  1.00  0.83           C  
ATOM   3676  CE1 TYR A 689      26.188 -26.611 -26.814  1.00  0.83           C  
ATOM   3677  CE2 TYR A 689      25.594 -28.870 -26.208  1.00  0.83           C  
ATOM   3678  CZ  TYR A 689      26.171 -27.644 -25.873  1.00  0.83           C  
ATOM   3679  OH  TYR A 689      26.748 -27.459 -24.600  1.00  0.83           O  
ATOM   3680  N   VAL A 690      22.441 -26.064 -30.679  1.00  0.86           N  
ATOM   3681  CA  VAL A 690      22.010 -24.671 -30.705  1.00  0.86           C  
ATOM   3682  C   VAL A 690      20.519 -24.490 -30.485  1.00  0.86           C  
ATOM   3683  O   VAL A 690      20.082 -23.672 -29.686  1.00  0.86           O  
ATOM   3684  CB  VAL A 690      22.390 -24.069 -32.050  1.00  0.86           C  
ATOM   3685  CG1 VAL A 690      21.873 -22.632 -32.231  1.00  0.86           C  
ATOM   3686  CG2 VAL A 690      23.914 -24.083 -32.188  1.00  0.86           C  
ATOM   3687  N   LEU A 691      19.685 -25.291 -31.174  1.00  0.82           N  
ATOM   3688  CA  LEU A 691      18.244 -25.105 -31.164  1.00  0.82           C  
ATOM   3689  C   LEU A 691      17.592 -25.918 -30.059  1.00  0.82           C  
ATOM   3690  O   LEU A 691      16.386 -25.834 -29.848  1.00  0.82           O  
ATOM   3691  CB  LEU A 691      17.657 -25.548 -32.531  1.00  0.82           C  
ATOM   3692  CG  LEU A 691      18.089 -24.677 -33.728  1.00  0.82           C  
ATOM   3693  CD1 LEU A 691      17.862 -25.426 -35.027  1.00  0.82           C  
ATOM   3694  CD2 LEU A 691      17.349 -23.339 -33.748  1.00  0.82           C  
ATOM   3695  N   GLY A 692      18.403 -26.682 -29.298  1.00  0.81           N  
ATOM   3696  CA  GLY A 692      17.970 -27.455 -28.145  1.00  0.81           C  
ATOM   3697  C   GLY A 692      17.839 -28.936 -28.433  1.00  0.81           C  
ATOM   3698  O   GLY A 692      17.001 -29.324 -29.252  1.00  0.81           O  
ATOM   3699  N   PRO A 693      18.592 -29.828 -27.753  1.00  0.80           N  
ATOM   3700  CA  PRO A 693      18.507 -31.267 -27.971  1.00  0.80           C  
ATOM   3701  C   PRO A 693      17.116 -31.850 -27.818  1.00  0.80           C  
ATOM   3702  O   PRO A 693      16.743 -32.770 -28.545  1.00  0.80           O  
ATOM   3703  CB  PRO A 693      19.477 -31.866 -26.938  1.00  0.80           C  
ATOM   3704  CG  PRO A 693      20.558 -30.798 -26.745  1.00  0.80           C  
ATOM   3705  CD  PRO A 693      19.840 -29.480 -27.057  1.00  0.80           C  
ATOM   3706  N   GLN A 694      16.314 -31.336 -26.868  1.00  0.71           N  
ATOM   3707  CA  GLN A 694      14.977 -31.812 -26.586  1.00  0.71           C  
ATOM   3708  C   GLN A 694      13.988 -31.623 -27.723  1.00  0.71           C  
ATOM   3709  O   GLN A 694      13.049 -32.402 -27.902  1.00  0.71           O  
ATOM   3710  CB  GLN A 694      14.406 -31.206 -25.280  1.00  0.71           C  
ATOM   3711  CG  GLN A 694      14.152 -29.673 -25.262  1.00  0.71           C  
ATOM   3712  CD  GLN A 694      15.397 -28.841 -24.934  1.00  0.71           C  
ATOM   3713  OE1 GLN A 694      16.545 -29.269 -25.049  1.00  0.71           O  
ATOM   3714  NE2 GLN A 694      15.163 -27.588 -24.482  1.00  0.71           N  
ATOM   3715  N   HIS A 695      14.188 -30.599 -28.563  1.00  0.71           N  
ATOM   3716  CA  HIS A 695      13.332 -30.332 -29.698  1.00  0.71           C  
ATOM   3717  C   HIS A 695      13.434 -31.395 -30.778  1.00  0.71           C  
ATOM   3718  O   HIS A 695      12.491 -31.606 -31.536  1.00  0.71           O  
ATOM   3719  CB  HIS A 695      13.660 -28.951 -30.300  1.00  0.71           C  
ATOM   3720  CG  HIS A 695      13.221 -27.826 -29.413  1.00  0.71           C  
ATOM   3721  ND1 HIS A 695      13.973 -27.470 -28.310  1.00  0.71           N  
ATOM   3722  CD2 HIS A 695      12.125 -27.029 -29.511  1.00  0.71           C  
ATOM   3723  CE1 HIS A 695      13.335 -26.453 -27.772  1.00  0.71           C  
ATOM   3724  NE2 HIS A 695      12.205 -26.146 -28.455  1.00  0.71           N  
ATOM   3725  N   LEU A 696      14.573 -32.109 -30.834  1.00  0.76           N  
ATOM   3726  CA  LEU A 696      14.904 -33.012 -31.918  1.00  0.76           C  
ATOM   3727  C   LEU A 696      15.053 -34.459 -31.476  1.00  0.76           C  
ATOM   3728  O   LEU A 696      15.479 -35.295 -32.261  1.00  0.76           O  
ATOM   3729  CB  LEU A 696      16.209 -32.503 -32.595  1.00  0.76           C  
ATOM   3730  CG  LEU A 696      16.017 -31.119 -33.286  1.00  0.76           C  
ATOM   3731  CD1 LEU A 696      17.309 -30.331 -33.566  1.00  0.76           C  
ATOM   3732  CD2 LEU A 696      15.150 -31.260 -34.543  1.00  0.76           C  
ATOM   3733  N   ARG A 697      14.676 -34.799 -30.222  1.00  0.63           N  
ATOM   3734  CA  ARG A 697      14.530 -36.159 -29.701  1.00  0.63           C  
ATOM   3735  C   ARG A 697      13.994 -37.210 -30.700  1.00  0.63           C  
ATOM   3736  O   ARG A 697      12.926 -37.025 -31.281  1.00  0.63           O  
ATOM   3737  CB  ARG A 697      13.657 -36.134 -28.413  1.00  0.63           C  
ATOM   3738  CG  ARG A 697      12.162 -35.808 -28.647  1.00  0.63           C  
ATOM   3739  CD  ARG A 697      11.431 -35.192 -27.452  1.00  0.63           C  
ATOM   3740  NE  ARG A 697       9.996 -34.985 -27.830  1.00  0.63           N  
ATOM   3741  CZ  ARG A 697       9.564 -33.985 -28.610  1.00  0.63           C  
ATOM   3742  NH1 ARG A 697       8.281 -33.968 -28.969  1.00  0.63           N  
ATOM   3743  NH2 ARG A 697      10.367 -33.015 -29.034  1.00  0.63           N  
ATOM   3744  N   ASP A 698      14.677 -38.342 -30.961  1.00  0.46           N  
ATOM   3745  CA  ASP A 698      15.882 -38.869 -30.346  1.00  0.46           C  
ATOM   3746  C   ASP A 698      17.189 -38.472 -31.026  1.00  0.46           C  
ATOM   3747  O   ASP A 698      17.754 -39.186 -31.857  1.00  0.46           O  
ATOM   3748  CB  ASP A 698      15.783 -40.406 -30.333  1.00  0.46           C  
ATOM   3749  CG  ASP A 698      14.656 -40.851 -29.419  1.00  0.46           C  
ATOM   3750  OD1 ASP A 698      14.300 -40.083 -28.484  1.00  0.46           O  
ATOM   3751  OD2 ASP A 698      14.156 -41.977 -29.657  1.00  0.46           O  
ATOM   3752  N   VAL A 699      17.767 -37.330 -30.612  1.00  0.79           N  
ATOM   3753  CA  VAL A 699      19.063 -36.888 -31.088  1.00  0.79           C  
ATOM   3754  C   VAL A 699      19.998 -36.619 -29.929  1.00  0.79           C  
ATOM   3755  O   VAL A 699      19.630 -36.020 -28.921  1.00  0.79           O  
ATOM   3756  CB  VAL A 699      18.973 -35.658 -31.969  1.00  0.79           C  
ATOM   3757  CG1 VAL A 699      20.385 -35.131 -32.248  1.00  0.79           C  
ATOM   3758  CG2 VAL A 699      18.281 -36.030 -33.295  1.00  0.79           C  
ATOM   3759  N   THR A 700      21.256 -37.102 -30.045  1.00  0.84           N  
ATOM   3760  CA  THR A 700      22.328 -36.778 -29.120  1.00  0.84           C  
ATOM   3761  C   THR A 700      23.290 -35.838 -29.793  1.00  0.84           C  
ATOM   3762  O   THR A 700      23.392 -35.780 -31.016  1.00  0.84           O  
ATOM   3763  CB  THR A 700      23.114 -37.982 -28.596  1.00  0.84           C  
ATOM   3764  OG1 THR A 700      23.833 -37.649 -27.416  1.00  0.84           O  
ATOM   3765  CG2 THR A 700      24.105 -38.557 -29.626  1.00  0.84           C  
ATOM   3766  N   THR A 701      24.032 -35.093 -28.974  1.00  0.88           N  
ATOM   3767  CA  THR A 701      25.130 -34.233 -29.370  1.00  0.88           C  
ATOM   3768  C   THR A 701      26.396 -34.743 -28.715  1.00  0.88           C  
ATOM   3769  O   THR A 701      27.357 -34.011 -28.504  1.00  0.88           O  
ATOM   3770  CB  THR A 701      24.890 -32.790 -28.962  1.00  0.88           C  
ATOM   3771  OG1 THR A 701      24.476 -32.718 -27.599  1.00  0.88           O  
ATOM   3772  CG2 THR A 701      23.726 -32.264 -29.817  1.00  0.88           C  
ATOM   3773  N   ALA A 702      26.421 -36.044 -28.348  1.00  0.90           N  
ATOM   3774  CA  ALA A 702      27.458 -36.694 -27.568  1.00  0.90           C  
ATOM   3775  C   ALA A 702      28.877 -36.571 -28.086  1.00  0.90           C  
ATOM   3776  O   ALA A 702      29.815 -36.454 -27.296  1.00  0.90           O  
ATOM   3777  CB  ALA A 702      27.144 -38.193 -27.395  1.00  0.90           C  
ATOM   3778  N   ASN A 703      29.086 -36.597 -29.413  1.00  0.85           N  
ATOM   3779  CA  ASN A 703      30.406 -36.398 -29.979  1.00  0.85           C  
ATOM   3780  C   ASN A 703      30.885 -34.966 -29.785  1.00  0.85           C  
ATOM   3781  O   ASN A 703      32.014 -34.717 -29.355  1.00  0.85           O  
ATOM   3782  CB  ASN A 703      30.426 -36.756 -31.478  1.00  0.85           C  
ATOM   3783  CG  ASN A 703      29.942 -38.189 -31.663  1.00  0.85           C  
ATOM   3784  OD1 ASN A 703      30.575 -39.128 -31.171  1.00  0.85           O  
ATOM   3785  ND2 ASN A 703      28.794 -38.360 -32.355  1.00  0.85           N  
ATOM   3786  N   LEU A 704      29.991 -33.987 -30.035  1.00  0.89           N  
ATOM   3787  CA  LEU A 704      30.247 -32.580 -29.771  1.00  0.89           C  
ATOM   3788  C   LEU A 704      30.482 -32.272 -28.302  1.00  0.89           C  
ATOM   3789  O   LEU A 704      31.468 -31.626 -27.952  1.00  0.89           O  
ATOM   3790  CB  LEU A 704      29.089 -31.723 -30.334  1.00  0.89           C  
ATOM   3791  CG  LEU A 704      29.205 -30.198 -30.127  1.00  0.89           C  
ATOM   3792  CD1 LEU A 704      30.440 -29.598 -30.809  1.00  0.89           C  
ATOM   3793  CD2 LEU A 704      27.936 -29.504 -30.628  1.00  0.89           C  
ATOM   3794  N   GLU A 705      29.636 -32.805 -27.401  1.00  0.87           N  
ATOM   3795  CA  GLU A 705      29.744 -32.634 -25.958  1.00  0.87           C  
ATOM   3796  C   GLU A 705      31.090 -33.099 -25.405  1.00  0.87           C  
ATOM   3797  O   GLU A 705      31.771 -32.391 -24.664  1.00  0.87           O  
ATOM   3798  CB  GLU A 705      28.629 -33.454 -25.262  1.00  0.87           C  
ATOM   3799  CG  GLU A 705      27.191 -32.918 -25.467  1.00  0.87           C  
ATOM   3800  CD  GLU A 705      26.750 -31.831 -24.490  1.00  0.87           C  
ATOM   3801  OE1 GLU A 705      27.601 -31.147 -23.873  1.00  0.87           O  
ATOM   3802  OE2 GLU A 705      25.508 -31.667 -24.371  1.00  0.87           O  
ATOM   3803  N   ARG A 706      31.565 -34.295 -25.815  1.00  0.81           N  
ATOM   3804  CA  ARG A 706      32.869 -34.802 -25.419  1.00  0.81           C  
ATOM   3805  C   ARG A 706      34.059 -33.989 -25.920  1.00  0.81           C  
ATOM   3806  O   ARG A 706      35.026 -33.773 -25.192  1.00  0.81           O  
ATOM   3807  CB  ARG A 706      33.045 -36.273 -25.856  1.00  0.81           C  
ATOM   3808  CG  ARG A 706      32.121 -37.242 -25.092  1.00  0.81           C  
ATOM   3809  CD  ARG A 706      32.274 -38.703 -25.520  1.00  0.81           C  
ATOM   3810  NE  ARG A 706      33.634 -39.132 -25.071  1.00  0.81           N  
ATOM   3811  CZ  ARG A 706      34.213 -40.295 -25.398  1.00  0.81           C  
ATOM   3812  NH1 ARG A 706      35.405 -40.583 -24.884  1.00  0.81           N  
ATOM   3813  NH2 ARG A 706      33.634 -41.162 -26.221  1.00  0.81           N  
ATOM   3814  N   PHE A 707      34.032 -33.516 -27.176  1.00  0.86           N  
ATOM   3815  CA  PHE A 707      35.057 -32.621 -27.694  1.00  0.86           C  
ATOM   3816  C   PHE A 707      35.080 -31.245 -27.025  1.00  0.86           C  
ATOM   3817  O   PHE A 707      36.135 -30.721 -26.675  1.00  0.86           O  
ATOM   3818  CB  PHE A 707      34.858 -32.474 -29.211  1.00  0.86           C  
ATOM   3819  CG  PHE A 707      35.936 -31.678 -29.888  1.00  0.86           C  
ATOM   3820  CD1 PHE A 707      37.294 -32.014 -29.761  1.00  0.86           C  
ATOM   3821  CD2 PHE A 707      35.576 -30.587 -30.690  1.00  0.86           C  
ATOM   3822  CE1 PHE A 707      38.272 -31.288 -30.450  1.00  0.86           C  
ATOM   3823  CE2 PHE A 707      36.544 -29.876 -31.395  1.00  0.86           C  
ATOM   3824  CZ  PHE A 707      37.889 -30.223 -31.271  1.00  0.86           C  
ATOM   3825  N   MET A 708      33.903 -30.637 -26.784  1.00  0.86           N  
ATOM   3826  CA  MET A 708      33.786 -29.392 -26.038  1.00  0.86           C  
ATOM   3827  C   MET A 708      34.300 -29.523 -24.608  1.00  0.86           C  
ATOM   3828  O   MET A 708      34.995 -28.655 -24.079  1.00  0.86           O  
ATOM   3829  CB  MET A 708      32.315 -28.917 -25.986  1.00  0.86           C  
ATOM   3830  CG  MET A 708      31.743 -28.428 -27.332  1.00  0.86           C  
ATOM   3831  SD  MET A 708      32.667 -27.104 -28.148  1.00  0.86           S  
ATOM   3832  CE  MET A 708      32.583 -25.795 -26.893  1.00  0.86           C  
ATOM   3833  N   ARG A 709      34.011 -30.667 -23.964  1.00  0.82           N  
ATOM   3834  CA  ARG A 709      34.557 -31.051 -22.679  1.00  0.82           C  
ATOM   3835  C   ARG A 709      36.087 -31.144 -22.656  1.00  0.82           C  
ATOM   3836  O   ARG A 709      36.724 -30.759 -21.675  1.00  0.82           O  
ATOM   3837  CB  ARG A 709      33.925 -32.391 -22.242  1.00  0.82           C  
ATOM   3838  CG  ARG A 709      34.256 -32.811 -20.804  1.00  0.82           C  
ATOM   3839  CD  ARG A 709      34.039 -34.302 -20.545  1.00  0.82           C  
ATOM   3840  NE  ARG A 709      32.609 -34.524 -20.184  1.00  0.82           N  
ATOM   3841  CZ  ARG A 709      32.108 -35.732 -19.902  1.00  0.82           C  
ATOM   3842  NH1 ARG A 709      32.845 -36.835 -20.006  1.00  0.82           N  
ATOM   3843  NH2 ARG A 709      30.849 -35.818 -19.495  1.00  0.82           N  
ATOM   3844  N   ARG A 710      36.723 -31.619 -23.748  1.00  0.82           N  
ATOM   3845  CA  ARG A 710      38.173 -31.717 -23.882  1.00  0.82           C  
ATOM   3846  C   ARG A 710      38.921 -30.391 -23.726  1.00  0.82           C  
ATOM   3847  O   ARG A 710      40.022 -30.332 -23.181  1.00  0.82           O  
ATOM   3848  CB  ARG A 710      38.592 -32.394 -25.209  1.00  0.82           C  
ATOM   3849  CG  ARG A 710      40.117 -32.624 -25.298  1.00  0.82           C  
ATOM   3850  CD  ARG A 710      40.522 -34.050 -25.669  1.00  0.82           C  
ATOM   3851  NE  ARG A 710      41.683 -34.442 -24.816  1.00  0.82           N  
ATOM   3852  CZ  ARG A 710      42.964 -34.233 -25.135  1.00  0.82           C  
ATOM   3853  NH1 ARG A 710      43.347 -33.687 -26.285  1.00  0.82           N  
ATOM   3854  NH2 ARG A 710      43.896 -34.658 -24.285  1.00  0.82           N  
ATOM   3855  N   PHE A 711      38.318 -29.261 -24.144  1.00  0.88           N  
ATOM   3856  CA  PHE A 711      38.882 -27.938 -23.897  1.00  0.88           C  
ATOM   3857  C   PHE A 711      39.095 -27.666 -22.402  1.00  0.88           C  
ATOM   3858  O   PHE A 711      40.169 -27.263 -21.956  1.00  0.88           O  
ATOM   3859  CB  PHE A 711      37.921 -26.875 -24.504  1.00  0.88           C  
ATOM   3860  CG  PHE A 711      38.510 -25.492 -24.449  1.00  0.88           C  
ATOM   3861  CD1 PHE A 711      39.295 -25.018 -25.508  1.00  0.88           C  
ATOM   3862  CD2 PHE A 711      38.338 -24.685 -23.311  1.00  0.88           C  
ATOM   3863  CE1 PHE A 711      39.938 -23.779 -25.415  1.00  0.88           C  
ATOM   3864  CE2 PHE A 711      38.998 -23.455 -23.204  1.00  0.88           C  
ATOM   3865  CZ  PHE A 711      39.808 -23.009 -24.253  1.00  0.88           C  
ATOM   3866  N   ASN A 712      38.069 -27.969 -21.586  1.00  0.86           N  
ATOM   3867  CA  ASN A 712      38.148 -27.910 -20.139  1.00  0.86           C  
ATOM   3868  C   ASN A 712      39.131 -28.927 -19.561  1.00  0.86           C  
ATOM   3869  O   ASN A 712      39.860 -28.637 -18.615  1.00  0.86           O  
ATOM   3870  CB  ASN A 712      36.750 -28.109 -19.505  1.00  0.86           C  
ATOM   3871  CG  ASN A 712      35.846 -26.938 -19.879  1.00  0.86           C  
ATOM   3872  OD1 ASN A 712      36.117 -25.786 -19.565  1.00  0.86           O  
ATOM   3873  ND2 ASN A 712      34.710 -27.230 -20.556  1.00  0.86           N  
ATOM   3874  N   GLU A 713      39.192 -30.151 -20.129  1.00  0.84           N  
ATOM   3875  CA  GLU A 713      40.117 -31.199 -19.707  1.00  0.84           C  
ATOM   3876  C   GLU A 713      41.574 -30.779 -19.807  1.00  0.84           C  
ATOM   3877  O   GLU A 713      42.334 -30.874 -18.847  1.00  0.84           O  
ATOM   3878  CB  GLU A 713      39.901 -32.453 -20.590  1.00  0.84           C  
ATOM   3879  CG  GLU A 713      40.611 -33.750 -20.134  1.00  0.84           C  
ATOM   3880  CD  GLU A 713      40.454 -34.845 -21.187  1.00  0.84           C  
ATOM   3881  OE1 GLU A 713      41.123 -34.755 -22.254  1.00  0.84           O  
ATOM   3882  OE2 GLU A 713      39.645 -35.775 -20.960  1.00  0.84           O  
ATOM   3883  N   LEU A 714      41.974 -30.211 -20.959  1.00  0.90           N  
ATOM   3884  CA  LEU A 714      43.295 -29.654 -21.182  1.00  0.90           C  
ATOM   3885  C   LEU A 714      43.609 -28.452 -20.323  1.00  0.90           C  
ATOM   3886  O   LEU A 714      44.697 -28.346 -19.760  1.00  0.90           O  
ATOM   3887  CB  LEU A 714      43.469 -29.266 -22.663  1.00  0.90           C  
ATOM   3888  CG  LEU A 714      43.478 -30.480 -23.601  1.00  0.90           C  
ATOM   3889  CD1 LEU A 714      43.475 -30.007 -25.053  1.00  0.90           C  
ATOM   3890  CD2 LEU A 714      44.686 -31.378 -23.324  1.00  0.90           C  
ATOM   3891  N   GLN A 715      42.648 -27.525 -20.161  1.00  0.87           N  
ATOM   3892  CA  GLN A 715      42.826 -26.370 -19.302  1.00  0.87           C  
ATOM   3893  C   GLN A 715      43.092 -26.749 -17.847  1.00  0.87           C  
ATOM   3894  O   GLN A 715      44.048 -26.299 -17.212  1.00  0.87           O  
ATOM   3895  CB  GLN A 715      41.540 -25.512 -19.335  1.00  0.87           C  
ATOM   3896  CG  GLN A 715      41.643 -24.208 -18.513  1.00  0.87           C  
ATOM   3897  CD  GLN A 715      40.298 -23.848 -17.880  1.00  0.87           C  
ATOM   3898  OE1 GLN A 715      39.223 -24.130 -18.394  1.00  0.87           O  
ATOM   3899  NE2 GLN A 715      40.374 -23.186 -16.702  1.00  0.87           N  
ATOM   3900  N   TYR A 716      42.261 -27.645 -17.287  1.00  0.90           N  
ATOM   3901  CA  TYR A 716      42.357 -28.016 -15.893  1.00  0.90           C  
ATOM   3902  C   TYR A 716      43.432 -29.051 -15.653  1.00  0.90           C  
ATOM   3903  O   TYR A 716      43.895 -29.213 -14.528  1.00  0.90           O  
ATOM   3904  CB  TYR A 716      41.013 -28.559 -15.370  1.00  0.90           C  
ATOM   3905  CG  TYR A 716      39.963 -27.496 -15.207  1.00  0.90           C  
ATOM   3906  CD1 TYR A 716      40.213 -26.329 -14.463  1.00  0.90           C  
ATOM   3907  CD2 TYR A 716      38.678 -27.697 -15.737  1.00  0.90           C  
ATOM   3908  CE1 TYR A 716      39.199 -25.380 -14.267  1.00  0.90           C  
ATOM   3909  CE2 TYR A 716      37.664 -26.749 -15.547  1.00  0.90           C  
ATOM   3910  CZ  TYR A 716      37.928 -25.589 -14.811  1.00  0.90           C  
ATOM   3911  OH  TYR A 716      36.918 -24.627 -14.611  1.00  0.90           O  
ATOM   3912  N   TRP A 717      43.923 -29.727 -16.701  1.00  0.89           N  
ATOM   3913  CA  TRP A 717      45.140 -30.517 -16.655  1.00  0.89           C  
ATOM   3914  C   TRP A 717      46.381 -29.688 -16.340  1.00  0.89           C  
ATOM   3915  O   TRP A 717      47.154 -30.023 -15.442  1.00  0.89           O  
ATOM   3916  CB  TRP A 717      45.322 -31.263 -17.999  1.00  0.89           C  
ATOM   3917  CG  TRP A 717      46.613 -32.036 -18.105  1.00  0.89           C  
ATOM   3918  CD1 TRP A 717      47.141 -32.926 -17.215  1.00  0.89           C  
ATOM   3919  CD2 TRP A 717      47.637 -31.786 -19.086  1.00  0.89           C  
ATOM   3920  NE1 TRP A 717      48.428 -33.251 -17.566  1.00  0.89           N  
ATOM   3921  CE2 TRP A 717      48.743 -32.557 -18.718  1.00  0.89           C  
ATOM   3922  CE3 TRP A 717      47.659 -30.961 -20.212  1.00  0.89           C  
ATOM   3923  CZ2 TRP A 717      49.909 -32.531 -19.465  1.00  0.89           C  
ATOM   3924  CZ3 TRP A 717      48.830 -30.959 -20.990  1.00  0.89           C  
ATOM   3925  CH2 TRP A 717      49.935 -31.745 -20.631  1.00  0.89           C  
ATOM   3926  N   VAL A 718      46.549 -28.540 -17.027  1.00  0.92           N  
ATOM   3927  CA  VAL A 718      47.624 -27.589 -16.774  1.00  0.92           C  
ATOM   3928  C   VAL A 718      47.572 -27.074 -15.349  1.00  0.92           C  
ATOM   3929  O   VAL A 718      48.564 -27.064 -14.618  1.00  0.92           O  
ATOM   3930  CB  VAL A 718      47.504 -26.413 -17.740  1.00  0.92           C  
ATOM   3931  CG1 VAL A 718      48.490 -25.283 -17.411  1.00  0.92           C  
ATOM   3932  CG2 VAL A 718      47.760 -26.907 -19.173  1.00  0.92           C  
ATOM   3933  N   ALA A 719      46.361 -26.688 -14.902  1.00  0.93           N  
ATOM   3934  CA  ALA A 719      46.150 -26.184 -13.569  1.00  0.93           C  
ATOM   3935  C   ALA A 719      46.422 -27.203 -12.466  1.00  0.93           C  
ATOM   3936  O   ALA A 719      47.098 -26.910 -11.482  1.00  0.93           O  
ATOM   3937  CB  ALA A 719      44.729 -25.600 -13.456  1.00  0.93           C  
ATOM   3938  N   THR A 720      45.940 -28.451 -12.652  1.00  0.90           N  
ATOM   3939  CA  THR A 720      46.168 -29.593 -11.768  1.00  0.90           C  
ATOM   3940  C   THR A 720      47.649 -29.868 -11.554  1.00  0.90           C  
ATOM   3941  O   THR A 720      48.128 -29.876 -10.423  1.00  0.90           O  
ATOM   3942  CB  THR A 720      45.519 -30.869 -12.322  1.00  0.90           C  
ATOM   3943  OG1 THR A 720      44.100 -30.732 -12.428  1.00  0.90           O  
ATOM   3944  CG2 THR A 720      45.834 -32.096 -11.442  1.00  0.90           C  
ATOM   3945  N   GLU A 721      48.437 -30.023 -12.636  1.00  0.87           N  
ATOM   3946  CA  GLU A 721      49.855 -30.343 -12.535  1.00  0.87           C  
ATOM   3947  C   GLU A 721      50.698 -29.238 -11.906  1.00  0.87           C  
ATOM   3948  O   GLU A 721      51.561 -29.491 -11.068  1.00  0.87           O  
ATOM   3949  CB  GLU A 721      50.434 -30.759 -13.906  1.00  0.87           C  
ATOM   3950  CG  GLU A 721      49.841 -32.083 -14.458  1.00  0.87           C  
ATOM   3951  CD  GLU A 721      50.207 -33.344 -13.670  1.00  0.87           C  
ATOM   3952  OE1 GLU A 721      51.081 -33.311 -12.765  1.00  0.87           O  
ATOM   3953  OE2 GLU A 721      49.612 -34.401 -13.993  1.00  0.87           O  
ATOM   3954  N   LEU A 722      50.447 -27.954 -12.245  1.00  0.90           N  
ATOM   3955  CA  LEU A 722      51.117 -26.829 -11.599  1.00  0.90           C  
ATOM   3956  C   LEU A 722      50.823 -26.715 -10.109  1.00  0.90           C  
ATOM   3957  O   LEU A 722      51.720 -26.485  -9.297  1.00  0.90           O  
ATOM   3958  CB  LEU A 722      50.760 -25.489 -12.290  1.00  0.90           C  
ATOM   3959  CG  LEU A 722      51.344 -25.350 -13.708  1.00  0.90           C  
ATOM   3960  CD1 LEU A 722      50.710 -24.168 -14.440  1.00  0.90           C  
ATOM   3961  CD2 LEU A 722      52.867 -25.189 -13.687  1.00  0.90           C  
ATOM   3962  N   CYS A 723      49.556 -26.910  -9.703  1.00  0.88           N  
ATOM   3963  CA  CYS A 723      49.154 -26.843  -8.308  1.00  0.88           C  
ATOM   3964  C   CYS A 723      49.525 -28.077  -7.499  1.00  0.88           C  
ATOM   3965  O   CYS A 723      49.586 -28.025  -6.274  1.00  0.88           O  
ATOM   3966  CB  CYS A 723      47.632 -26.598  -8.197  1.00  0.88           C  
ATOM   3967  SG  CYS A 723      47.205 -24.905  -8.733  1.00  0.88           S  
ATOM   3968  N   LEU A 724      49.833 -29.208  -8.157  1.00  0.85           N  
ATOM   3969  CA  LEU A 724      50.323 -30.412  -7.500  1.00  0.85           C  
ATOM   3970  C   LEU A 724      51.841 -30.542  -7.565  1.00  0.85           C  
ATOM   3971  O   LEU A 724      52.404 -31.587  -7.241  1.00  0.85           O  
ATOM   3972  CB  LEU A 724      49.689 -31.687  -8.108  1.00  0.85           C  
ATOM   3973  CG  LEU A 724      48.203 -31.907  -7.762  1.00  0.85           C  
ATOM   3974  CD1 LEU A 724      47.649 -33.093  -8.557  1.00  0.85           C  
ATOM   3975  CD2 LEU A 724      47.982 -32.152  -6.265  1.00  0.85           C  
ATOM   3976  N   CYS A 725      52.558 -29.472  -7.954  1.00  0.85           N  
ATOM   3977  CA  CYS A 725      54.009 -29.463  -8.004  1.00  0.85           C  
ATOM   3978  C   CYS A 725      54.593 -28.674  -6.829  1.00  0.85           C  
ATOM   3979  O   CYS A 725      54.610 -27.437  -6.869  1.00  0.85           O  
ATOM   3980  CB  CYS A 725      54.473 -28.845  -9.347  1.00  0.85           C  
ATOM   3981  SG  CYS A 725      56.273 -28.982  -9.619  1.00  0.85           S  
ATOM   3982  N   PRO A 726      55.122 -29.304  -5.765  1.00  0.81           N  
ATOM   3983  CA  PRO A 726      55.415 -28.560  -4.549  1.00  0.81           C  
ATOM   3984  C   PRO A 726      56.745 -27.854  -4.665  1.00  0.81           C  
ATOM   3985  O   PRO A 726      56.913 -26.787  -4.079  1.00  0.81           O  
ATOM   3986  CB  PRO A 726      55.396 -29.609  -3.418  1.00  0.81           C  
ATOM   3987  CG  PRO A 726      55.571 -30.966  -4.105  1.00  0.81           C  
ATOM   3988  CD  PRO A 726      54.969 -30.738  -5.491  1.00  0.81           C  
ATOM   3989  N   VAL A 727      57.699 -28.424  -5.419  1.00  0.80           N  
ATOM   3990  CA  VAL A 727      59.049 -27.906  -5.583  1.00  0.80           C  
ATOM   3991  C   VAL A 727      59.077 -26.724  -6.563  1.00  0.80           C  
ATOM   3992  O   VAL A 727      58.689 -26.911  -7.719  1.00  0.80           O  
ATOM   3993  CB  VAL A 727      60.019 -28.998  -6.048  1.00  0.80           C  
ATOM   3994  CG1 VAL A 727      61.479 -28.509  -5.925  1.00  0.80           C  
ATOM   3995  CG2 VAL A 727      59.836 -30.282  -5.212  1.00  0.80           C  
ATOM   3996  N   PRO A 728      59.512 -25.496  -6.210  1.00  0.83           N  
ATOM   3997  CA  PRO A 728      59.411 -24.356  -7.120  1.00  0.83           C  
ATOM   3998  C   PRO A 728      60.179 -24.467  -8.428  1.00  0.83           C  
ATOM   3999  O   PRO A 728      59.684 -24.003  -9.451  1.00  0.83           O  
ATOM   4000  CB  PRO A 728      59.901 -23.153  -6.300  1.00  0.83           C  
ATOM   4001  CG  PRO A 728      59.569 -23.508  -4.849  1.00  0.83           C  
ATOM   4002  CD  PRO A 728      59.640 -25.040  -4.815  1.00  0.83           C  
ATOM   4003  N   GLY A 729      61.398 -25.052  -8.421  1.00  0.82           N  
ATOM   4004  CA  GLY A 729      62.226 -25.259  -9.616  1.00  0.82           C  
ATOM   4005  C   GLY A 729      61.571 -26.057 -10.724  1.00  0.82           C  
ATOM   4006  O   GLY A 729      61.490 -25.576 -11.855  1.00  0.82           O  
ATOM   4007  N   PRO A 730      61.059 -27.260 -10.450  1.00  0.84           N  
ATOM   4008  CA  PRO A 730      60.243 -28.011 -11.388  1.00  0.84           C  
ATOM   4009  C   PRO A 730      58.982 -27.283 -11.796  1.00  0.84           C  
ATOM   4010  O   PRO A 730      58.524 -27.450 -12.919  1.00  0.84           O  
ATOM   4011  CB  PRO A 730      59.934 -29.334 -10.672  1.00  0.84           C  
ATOM   4012  CG  PRO A 730      61.119 -29.531  -9.729  1.00  0.84           C  
ATOM   4013  CD  PRO A 730      61.477 -28.100  -9.332  1.00  0.84           C  
ATOM   4014  N   ARG A 731      58.382 -26.460 -10.916  1.00  0.80           N  
ATOM   4015  CA  ARG A 731      57.207 -25.674 -11.253  1.00  0.80           C  
ATOM   4016  C   ARG A 731      57.462 -24.630 -12.345  1.00  0.80           C  
ATOM   4017  O   ARG A 731      56.655 -24.443 -13.256  1.00  0.80           O  
ATOM   4018  CB  ARG A 731      56.580 -25.068  -9.976  1.00  0.80           C  
ATOM   4019  CG  ARG A 731      55.106 -24.654 -10.142  1.00  0.80           C  
ATOM   4020  CD  ARG A 731      54.330 -24.522  -8.828  1.00  0.80           C  
ATOM   4021  NE  ARG A 731      54.975 -23.429  -8.035  1.00  0.80           N  
ATOM   4022  CZ  ARG A 731      55.522 -23.590  -6.825  1.00  0.80           C  
ATOM   4023  NH1 ARG A 731      55.663 -24.785  -6.247  1.00  0.80           N  
ATOM   4024  NH2 ARG A 731      55.993 -22.521  -6.190  1.00  0.80           N  
ATOM   4025  N   ALA A 732      58.638 -23.967 -12.318  1.00  0.85           N  
ATOM   4026  CA  ALA A 732      59.139 -23.152 -13.414  1.00  0.85           C  
ATOM   4027  C   ALA A 732      59.387 -23.945 -14.702  1.00  0.85           C  
ATOM   4028  O   ALA A 732      59.073 -23.504 -15.810  1.00  0.85           O  
ATOM   4029  CB  ALA A 732      60.428 -22.436 -12.969  1.00  0.85           C  
ATOM   4030  N   GLN A 733      59.932 -25.175 -14.586  1.00  0.81           N  
ATOM   4031  CA  GLN A 733      60.056 -26.102 -15.700  1.00  0.81           C  
ATOM   4032  C   GLN A 733      58.724 -26.534 -16.311  1.00  0.81           C  
ATOM   4033  O   GLN A 733      58.613 -26.595 -17.535  1.00  0.81           O  
ATOM   4034  CB  GLN A 733      60.891 -27.354 -15.339  1.00  0.81           C  
ATOM   4035  CG  GLN A 733      62.369 -27.044 -15.000  1.00  0.81           C  
ATOM   4036  CD  GLN A 733      63.160 -28.332 -14.749  1.00  0.81           C  
ATOM   4037  OE1 GLN A 733      62.647 -29.332 -14.263  1.00  0.81           O  
ATOM   4038  NE2 GLN A 733      64.467 -28.317 -15.107  1.00  0.81           N  
ATOM   4039  N   LEU A 734      57.678 -26.796 -15.501  1.00  0.87           N  
ATOM   4040  CA  LEU A 734      56.322 -27.027 -15.980  1.00  0.87           C  
ATOM   4041  C   LEU A 734      55.738 -25.848 -16.752  1.00  0.87           C  
ATOM   4042  O   LEU A 734      55.193 -26.033 -17.838  1.00  0.87           O  
ATOM   4043  CB  LEU A 734      55.336 -27.335 -14.826  1.00  0.87           C  
ATOM   4044  CG  LEU A 734      55.442 -28.719 -14.160  1.00  0.87           C  
ATOM   4045  CD1 LEU A 734      54.336 -28.849 -13.104  1.00  0.87           C  
ATOM   4046  CD2 LEU A 734      55.317 -29.864 -15.169  1.00  0.87           C  
ATOM   4047  N   LEU A 735      55.875 -24.589 -16.267  1.00  0.88           N  
ATOM   4048  CA  LEU A 735      55.411 -23.419 -17.013  1.00  0.88           C  
ATOM   4049  C   LEU A 735      56.091 -23.289 -18.369  1.00  0.88           C  
ATOM   4050  O   LEU A 735      55.451 -23.084 -19.399  1.00  0.88           O  
ATOM   4051  CB  LEU A 735      55.673 -22.089 -16.259  1.00  0.88           C  
ATOM   4052  CG  LEU A 735      54.800 -21.806 -15.023  1.00  0.88           C  
ATOM   4053  CD1 LEU A 735      55.081 -20.385 -14.523  1.00  0.88           C  
ATOM   4054  CD2 LEU A 735      53.303 -21.931 -15.314  1.00  0.88           C  
ATOM   4055  N   ARG A 736      57.420 -23.492 -18.396  1.00  0.81           N  
ATOM   4056  CA  ARG A 736      58.214 -23.541 -19.607  1.00  0.81           C  
ATOM   4057  C   ARG A 736      57.779 -24.643 -20.568  1.00  0.81           C  
ATOM   4058  O   ARG A 736      57.710 -24.454 -21.784  1.00  0.81           O  
ATOM   4059  CB  ARG A 736      59.690 -23.770 -19.203  1.00  0.81           C  
ATOM   4060  CG  ARG A 736      60.697 -23.752 -20.368  1.00  0.81           C  
ATOM   4061  CD  ARG A 736      62.140 -24.044 -19.939  1.00  0.81           C  
ATOM   4062  NE  ARG A 736      62.194 -25.446 -19.406  1.00  0.81           N  
ATOM   4063  CZ  ARG A 736      62.315 -26.549 -20.157  1.00  0.81           C  
ATOM   4064  NH1 ARG A 736      62.368 -27.737 -19.561  1.00  0.81           N  
ATOM   4065  NH2 ARG A 736      62.400 -26.493 -21.482  1.00  0.81           N  
ATOM   4066  N   LYS A 737      57.475 -25.843 -20.038  1.00  0.85           N  
ATOM   4067  CA  LYS A 737      56.977 -26.950 -20.825  1.00  0.85           C  
ATOM   4068  C   LYS A 737      55.591 -26.715 -21.410  1.00  0.85           C  
ATOM   4069  O   LYS A 737      55.390 -26.919 -22.605  1.00  0.85           O  
ATOM   4070  CB  LYS A 737      57.037 -28.272 -20.024  1.00  0.85           C  
ATOM   4071  CG  LYS A 737      56.962 -29.527 -20.906  1.00  0.85           C  
ATOM   4072  CD  LYS A 737      57.294 -30.809 -20.133  1.00  0.85           C  
ATOM   4073  CE  LYS A 737      57.392 -32.053 -21.016  1.00  0.85           C  
ATOM   4074  NZ  LYS A 737      58.605 -32.034 -21.859  1.00  0.85           N  
ATOM   4075  N   PHE A 738      54.617 -26.215 -20.623  1.00  0.89           N  
ATOM   4076  CA  PHE A 738      53.274 -25.906 -21.101  1.00  0.89           C  
ATOM   4077  C   PHE A 738      53.244 -24.831 -22.186  1.00  0.89           C  
ATOM   4078  O   PHE A 738      52.549 -24.972 -23.193  1.00  0.89           O  
ATOM   4079  CB  PHE A 738      52.335 -25.498 -19.934  1.00  0.89           C  
ATOM   4080  CG  PHE A 738      51.984 -26.667 -19.047  1.00  0.89           C  
ATOM   4081  CD1 PHE A 738      52.161 -26.586 -17.653  1.00  0.89           C  
ATOM   4082  CD2 PHE A 738      51.417 -27.836 -19.584  1.00  0.89           C  
ATOM   4083  CE1 PHE A 738      51.806 -27.655 -16.819  1.00  0.89           C  
ATOM   4084  CE2 PHE A 738      51.050 -28.897 -18.748  1.00  0.89           C  
ATOM   4085  CZ  PHE A 738      51.248 -28.812 -17.368  1.00  0.89           C  
ATOM   4086  N   ILE A 739      54.054 -23.758 -22.043  1.00  0.87           N  
ATOM   4087  CA  ILE A 739      54.256 -22.741 -23.076  1.00  0.87           C  
ATOM   4088  C   ILE A 739      54.806 -23.344 -24.369  1.00  0.87           C  
ATOM   4089  O   ILE A 739      54.335 -23.054 -25.470  1.00  0.87           O  
ATOM   4090  CB  ILE A 739      55.172 -21.624 -22.561  1.00  0.87           C  
ATOM   4091  CG1 ILE A 739      54.434 -20.797 -21.481  1.00  0.87           C  
ATOM   4092  CG2 ILE A 739      55.661 -20.706 -23.705  1.00  0.87           C  
ATOM   4093  CD1 ILE A 739      55.359 -19.886 -20.669  1.00  0.87           C  
ATOM   4094  N   LYS A 740      55.795 -24.255 -24.264  1.00  0.83           N  
ATOM   4095  CA  LYS A 740      56.289 -25.009 -25.404  1.00  0.83           C  
ATOM   4096  C   LYS A 740      55.267 -25.928 -26.061  1.00  0.83           C  
ATOM   4097  O   LYS A 740      55.155 -25.951 -27.282  1.00  0.83           O  
ATOM   4098  CB  LYS A 740      57.527 -25.859 -25.029  1.00  0.83           C  
ATOM   4099  CG  LYS A 740      58.847 -25.155 -25.355  1.00  0.83           C  
ATOM   4100  CD  LYS A 740      60.042 -26.069 -25.057  1.00  0.83           C  
ATOM   4101  CE  LYS A 740      61.315 -25.693 -25.815  1.00  0.83           C  
ATOM   4102  NZ  LYS A 740      61.175 -26.023 -27.253  1.00  0.83           N  
ATOM   4103  N   LEU A 741      54.476 -26.699 -25.290  1.00  0.87           N  
ATOM   4104  CA  LEU A 741      53.458 -27.587 -25.847  1.00  0.87           C  
ATOM   4105  C   LEU A 741      52.433 -26.818 -26.661  1.00  0.87           C  
ATOM   4106  O   LEU A 741      52.092 -27.186 -27.781  1.00  0.87           O  
ATOM   4107  CB  LEU A 741      52.684 -28.347 -24.739  1.00  0.87           C  
ATOM   4108  CG  LEU A 741      53.220 -29.750 -24.409  1.00  0.87           C  
ATOM   4109  CD1 LEU A 741      54.525 -29.680 -23.621  1.00  0.87           C  
ATOM   4110  CD2 LEU A 741      52.150 -30.519 -23.623  1.00  0.87           C  
ATOM   4111  N   ALA A 742      51.973 -25.678 -26.125  1.00  0.91           N  
ATOM   4112  CA  ALA A 742      51.083 -24.762 -26.793  1.00  0.91           C  
ATOM   4113  C   ALA A 742      51.616 -24.195 -28.096  1.00  0.91           C  
ATOM   4114  O   ALA A 742      50.924 -24.156 -29.109  1.00  0.91           O  
ATOM   4115  CB  ALA A 742      50.819 -23.617 -25.834  1.00  0.91           C  
ATOM   4116  N   ALA A 743      52.892 -23.787 -28.125  1.00  0.87           N  
ATOM   4117  CA  ALA A 743      53.524 -23.307 -29.337  1.00  0.87           C  
ATOM   4118  C   ALA A 743      53.541 -24.348 -30.458  1.00  0.87           C  
ATOM   4119  O   ALA A 743      53.149 -24.066 -31.589  1.00  0.87           O  
ATOM   4120  CB  ALA A 743      54.946 -22.847 -28.989  1.00  0.87           C  
ATOM   4121  N   HIS A 744      53.888 -25.602 -30.110  1.00  0.81           N  
ATOM   4122  CA  HIS A 744      53.797 -26.763 -30.983  1.00  0.81           C  
ATOM   4123  C   HIS A 744      52.372 -27.132 -31.417  1.00  0.81           C  
ATOM   4124  O   HIS A 744      52.131 -27.567 -32.542  1.00  0.81           O  
ATOM   4125  CB  HIS A 744      54.448 -27.990 -30.310  1.00  0.81           C  
ATOM   4126  CG  HIS A 744      55.948 -27.907 -30.232  1.00  0.81           C  
ATOM   4127  ND1 HIS A 744      56.689 -28.833 -30.936  1.00  0.81           N  
ATOM   4128  CD2 HIS A 744      56.780 -27.020 -29.627  1.00  0.81           C  
ATOM   4129  CE1 HIS A 744      57.943 -28.489 -30.760  1.00  0.81           C  
ATOM   4130  NE2 HIS A 744      58.059 -27.397 -29.971  1.00  0.81           N  
ATOM   4131  N   LEU A 745      51.360 -26.983 -30.536  1.00  0.87           N  
ATOM   4132  CA  LEU A 745      49.953 -27.121 -30.905  1.00  0.87           C  
ATOM   4133  C   LEU A 745      49.522 -26.081 -31.931  1.00  0.87           C  
ATOM   4134  O   LEU A 745      48.847 -26.396 -32.916  1.00  0.87           O  
ATOM   4135  CB  LEU A 745      49.021 -27.001 -29.668  1.00  0.87           C  
ATOM   4136  CG  LEU A 745      49.123 -28.169 -28.668  1.00  0.87           C  
ATOM   4137  CD1 LEU A 745      48.448 -27.828 -27.334  1.00  0.87           C  
ATOM   4138  CD2 LEU A 745      48.526 -29.455 -29.237  1.00  0.87           C  
ATOM   4139  N   LYS A 746      49.943 -24.816 -31.760  1.00  0.84           N  
ATOM   4140  CA  LYS A 746      49.695 -23.744 -32.707  1.00  0.84           C  
ATOM   4141  C   LYS A 746      50.332 -23.977 -34.077  1.00  0.84           C  
ATOM   4142  O   LYS A 746      49.700 -23.749 -35.107  1.00  0.84           O  
ATOM   4143  CB  LYS A 746      50.149 -22.386 -32.122  1.00  0.84           C  
ATOM   4144  CG  LYS A 746      49.428 -21.176 -32.738  1.00  0.84           C  
ATOM   4145  CD  LYS A 746      49.978 -19.825 -32.247  1.00  0.84           C  
ATOM   4146  CE  LYS A 746      51.300 -19.435 -32.909  1.00  0.84           C  
ATOM   4147  NZ  LYS A 746      51.852 -18.223 -32.264  1.00  0.84           N  
ATOM   4148  N   GLU A 747      51.578 -24.500 -34.118  1.00  0.79           N  
ATOM   4149  CA  GLU A 747      52.262 -24.930 -35.336  1.00  0.79           C  
ATOM   4150  C   GLU A 747      51.510 -25.997 -36.126  1.00  0.79           C  
ATOM   4151  O   GLU A 747      51.428 -25.964 -37.352  1.00  0.79           O  
ATOM   4152  CB  GLU A 747      53.664 -25.493 -35.007  1.00  0.79           C  
ATOM   4153  CG  GLU A 747      54.727 -24.402 -34.740  1.00  0.79           C  
ATOM   4154  CD  GLU A 747      56.081 -24.993 -34.343  1.00  0.79           C  
ATOM   4155  OE1 GLU A 747      56.485 -26.021 -34.944  1.00  0.79           O  
ATOM   4156  OE2 GLU A 747      56.722 -24.404 -33.433  1.00  0.79           O  
ATOM   4157  N   GLN A 748      50.867 -26.951 -35.430  1.00  0.79           N  
ATOM   4158  CA  GLN A 748      50.088 -27.996 -36.074  1.00  0.79           C  
ATOM   4159  C   GLN A 748      48.672 -27.555 -36.378  1.00  0.79           C  
ATOM   4160  O   GLN A 748      47.850 -28.342 -36.850  1.00  0.79           O  
ATOM   4161  CB  GLN A 748      49.961 -29.198 -35.121  1.00  0.79           C  
ATOM   4162  CG  GLN A 748      51.294 -29.928 -34.903  1.00  0.79           C  
ATOM   4163  CD  GLN A 748      51.066 -31.039 -33.896  1.00  0.79           C  
ATOM   4164  OE1 GLN A 748      50.360 -32.014 -34.144  1.00  0.79           O  
ATOM   4165  NE2 GLN A 748      51.633 -30.867 -32.685  1.00  0.79           N  
ATOM   4166  N   LYS A 749      48.362 -26.273 -36.109  1.00  0.83           N  
ATOM   4167  CA  LYS A 749      47.086 -25.639 -36.330  1.00  0.83           C  
ATOM   4168  C   LYS A 749      45.974 -26.224 -35.465  1.00  0.83           C  
ATOM   4169  O   LYS A 749      44.814 -26.265 -35.778  1.00  0.83           O  
ATOM   4170  CB  LYS A 749      46.722 -25.613 -37.824  1.00  0.83           C  
ATOM   4171  CG  LYS A 749      47.719 -24.790 -38.644  1.00  0.83           C  
ATOM   4172  CD  LYS A 749      47.458 -24.941 -40.140  1.00  0.83           C  
ATOM   4173  CE  LYS A 749      48.033 -26.236 -40.696  1.00  0.83           C  
ATOM   4174  NZ  LYS A 749      47.514 -26.384 -42.058  1.00  0.83           N  
ATOM   4175  N   ASN A 750      46.371 -26.624 -34.243  1.00  0.89           N  
ATOM   4176  CA  ASN A 750      45.454 -27.041 -33.207  1.00  0.89           C  
ATOM   4177  C   ASN A 750      45.290 -25.850 -32.293  1.00  0.89           C  
ATOM   4178  O   ASN A 750      45.856 -25.751 -31.207  1.00  0.89           O  
ATOM   4179  CB  ASN A 750      45.988 -28.271 -32.434  1.00  0.89           C  
ATOM   4180  CG  ASN A 750      44.941 -28.834 -31.469  1.00  0.89           C  
ATOM   4181  OD1 ASN A 750      43.900 -28.234 -31.211  1.00  0.89           O  
ATOM   4182  ND2 ASN A 750      45.255 -30.028 -30.915  1.00  0.89           N  
ATOM   4183  N   LEU A 751      44.487 -24.882 -32.764  1.00  0.90           N  
ATOM   4184  CA  LEU A 751      44.200 -23.684 -32.022  1.00  0.90           C  
ATOM   4185  C   LEU A 751      43.398 -23.975 -30.767  1.00  0.90           C  
ATOM   4186  O   LEU A 751      43.697 -23.450 -29.705  1.00  0.90           O  
ATOM   4187  CB  LEU A 751      43.499 -22.622 -32.897  1.00  0.90           C  
ATOM   4188  CG  LEU A 751      44.340 -22.087 -34.077  1.00  0.90           C  
ATOM   4189  CD1 LEU A 751      43.522 -21.086 -34.900  1.00  0.90           C  
ATOM   4190  CD2 LEU A 751      45.652 -21.423 -33.636  1.00  0.90           C  
ATOM   4191  N   ASN A 752      42.403 -24.876 -30.815  1.00  0.90           N  
ATOM   4192  CA  ASN A 752      41.590 -25.206 -29.645  1.00  0.90           C  
ATOM   4193  C   ASN A 752      42.389 -25.624 -28.408  1.00  0.90           C  
ATOM   4194  O   ASN A 752      42.227 -25.077 -27.318  1.00  0.90           O  
ATOM   4195  CB  ASN A 752      40.639 -26.367 -30.024  1.00  0.90           C  
ATOM   4196  CG  ASN A 752      39.435 -26.422 -29.094  1.00  0.90           C  
ATOM   4197  OD1 ASN A 752      38.728 -25.430 -28.906  1.00  0.90           O  
ATOM   4198  ND2 ASN A 752      39.188 -27.607 -28.489  1.00  0.90           N  
ATOM   4199  N   SER A 753      43.323 -26.569 -28.576  1.00  0.92           N  
ATOM   4200  CA  SER A 753      44.192 -27.035 -27.510  1.00  0.92           C  
ATOM   4201  C   SER A 753      45.249 -26.019 -27.116  1.00  0.92           C  
ATOM   4202  O   SER A 753      45.612 -25.903 -25.949  1.00  0.92           O  
ATOM   4203  CB  SER A 753      44.802 -28.398 -27.884  1.00  0.92           C  
ATOM   4204  OG  SER A 753      43.708 -29.281 -28.108  1.00  0.92           O  
ATOM   4205  N   PHE A 754      45.741 -25.205 -28.074  1.00  0.90           N  
ATOM   4206  CA  PHE A 754      46.596 -24.049 -27.818  1.00  0.90           C  
ATOM   4207  C   PHE A 754      45.942 -23.017 -26.892  1.00  0.90           C  
ATOM   4208  O   PHE A 754      46.508 -22.622 -25.872  1.00  0.90           O  
ATOM   4209  CB  PHE A 754      46.939 -23.415 -29.201  1.00  0.90           C  
ATOM   4210  CG  PHE A 754      47.470 -22.013 -29.153  1.00  0.90           C  
ATOM   4211  CD1 PHE A 754      48.777 -21.798 -28.744  1.00  0.90           C  
ATOM   4212  CD2 PHE A 754      46.658 -20.906 -29.451  1.00  0.90           C  
ATOM   4213  CE1 PHE A 754      49.297 -20.517 -28.646  1.00  0.90           C  
ATOM   4214  CE2 PHE A 754      47.154 -19.603 -29.314  1.00  0.90           C  
ATOM   4215  CZ  PHE A 754      48.479 -19.406 -28.904  1.00  0.90           C  
ATOM   4216  N   PHE A 755      44.698 -22.609 -27.212  1.00  0.89           N  
ATOM   4217  CA  PHE A 755      43.896 -21.695 -26.416  1.00  0.89           C  
ATOM   4218  C   PHE A 755      43.600 -22.260 -25.025  1.00  0.89           C  
ATOM   4219  O   PHE A 755      43.665 -21.543 -24.028  1.00  0.89           O  
ATOM   4220  CB  PHE A 755      42.580 -21.307 -27.154  1.00  0.89           C  
ATOM   4221  CG  PHE A 755      42.838 -20.231 -28.190  1.00  0.89           C  
ATOM   4222  CD1 PHE A 755      42.941 -20.514 -29.552  1.00  0.89           C  
ATOM   4223  CD2 PHE A 755      42.952 -18.894 -27.809  1.00  0.89           C  
ATOM   4224  CE1 PHE A 755      43.279 -19.540 -30.493  1.00  0.89           C  
ATOM   4225  CE2 PHE A 755      43.243 -17.883 -28.748  1.00  0.89           C  
ATOM   4226  CZ  PHE A 755      43.449 -18.218 -30.086  1.00  0.89           C  
ATOM   4227  N   ALA A 756      43.310 -23.575 -24.921  1.00  0.92           N  
ATOM   4228  CA  ALA A 756      43.101 -24.271 -23.661  1.00  0.92           C  
ATOM   4229  C   ALA A 756      44.295 -24.287 -22.710  1.00  0.92           C  
ATOM   4230  O   ALA A 756      44.161 -24.016 -21.517  1.00  0.92           O  
ATOM   4231  CB  ALA A 756      42.700 -25.725 -23.956  1.00  0.92           C  
ATOM   4232  N   VAL A 757      45.512 -24.572 -23.220  1.00  0.91           N  
ATOM   4233  CA  VAL A 757      46.741 -24.501 -22.433  1.00  0.91           C  
ATOM   4234  C   VAL A 757      47.037 -23.084 -21.960  1.00  0.91           C  
ATOM   4235  O   VAL A 757      47.403 -22.865 -20.805  1.00  0.91           O  
ATOM   4236  CB  VAL A 757      47.949 -25.069 -23.184  1.00  0.91           C  
ATOM   4237  CG1 VAL A 757      49.248 -24.953 -22.361  1.00  0.91           C  
ATOM   4238  CG2 VAL A 757      47.718 -26.559 -23.495  1.00  0.91           C  
ATOM   4239  N   MET A 758      46.845 -22.064 -22.826  1.00  0.86           N  
ATOM   4240  CA  MET A 758      47.018 -20.673 -22.431  1.00  0.86           C  
ATOM   4241  C   MET A 758      46.052 -20.231 -21.360  1.00  0.86           C  
ATOM   4242  O   MET A 758      46.455 -19.685 -20.343  1.00  0.86           O  
ATOM   4243  CB  MET A 758      46.917 -19.728 -23.649  1.00  0.86           C  
ATOM   4244  CG  MET A 758      48.100 -19.878 -24.619  1.00  0.86           C  
ATOM   4245  SD  MET A 758      49.715 -19.716 -23.784  1.00  0.86           S  
ATOM   4246  CE  MET A 758      50.098 -21.460 -23.542  1.00  0.86           C  
ATOM   4247  N   PHE A 759      44.756 -20.548 -21.503  1.00  0.87           N  
ATOM   4248  CA  PHE A 759      43.764 -20.260 -20.484  1.00  0.87           C  
ATOM   4249  C   PHE A 759      44.009 -21.002 -19.155  1.00  0.87           C  
ATOM   4250  O   PHE A 759      43.703 -20.512 -18.068  1.00  0.87           O  
ATOM   4251  CB  PHE A 759      42.364 -20.526 -21.089  1.00  0.87           C  
ATOM   4252  CG  PHE A 759      41.279 -19.968 -20.219  1.00  0.87           C  
ATOM   4253  CD1 PHE A 759      40.423 -20.839 -19.538  1.00  0.87           C  
ATOM   4254  CD2 PHE A 759      41.133 -18.583 -20.038  1.00  0.87           C  
ATOM   4255  CE1 PHE A 759      39.465 -20.352 -18.645  1.00  0.87           C  
ATOM   4256  CE2 PHE A 759      40.169 -18.085 -19.151  1.00  0.87           C  
ATOM   4257  CZ  PHE A 759      39.343 -18.972 -18.445  1.00  0.87           C  
ATOM   4258  N   GLY A 760      44.617 -22.207 -19.206  1.00  0.91           N  
ATOM   4259  CA  GLY A 760      45.092 -22.922 -18.021  1.00  0.91           C  
ATOM   4260  C   GLY A 760      46.254 -22.271 -17.306  1.00  0.91           C  
ATOM   4261  O   GLY A 760      46.299 -22.261 -16.080  1.00  0.91           O  
ATOM   4262  N   LEU A 761      47.203 -21.673 -18.050  1.00  0.88           N  
ATOM   4263  CA  LEU A 761      48.218 -20.765 -17.525  1.00  0.88           C  
ATOM   4264  C   LEU A 761      47.605 -19.467 -16.966  1.00  0.88           C  
ATOM   4265  O   LEU A 761      47.989 -18.999 -15.896  1.00  0.88           O  
ATOM   4266  CB  LEU A 761      49.251 -20.426 -18.641  1.00  0.88           C  
ATOM   4267  CG  LEU A 761      50.578 -21.230 -18.754  1.00  0.88           C  
ATOM   4268  CD1 LEU A 761      50.635 -22.566 -18.018  1.00  0.88           C  
ATOM   4269  CD2 LEU A 761      50.912 -21.496 -20.227  1.00  0.88           C  
ATOM   4270  N   SER A 762      46.599 -18.875 -17.658  1.00  0.87           N  
ATOM   4271  CA  SER A 762      45.946 -17.620 -17.262  1.00  0.87           C  
ATOM   4272  C   SER A 762      45.086 -17.753 -16.003  1.00  0.87           C  
ATOM   4273  O   SER A 762      44.696 -16.756 -15.397  1.00  0.87           O  
ATOM   4274  CB  SER A 762      44.965 -16.993 -18.315  1.00  0.87           C  
ATOM   4275  OG  SER A 762      45.531 -16.695 -19.592  1.00  0.87           O  
ATOM   4276  N   ASN A 763      44.745 -18.990 -15.574  1.00  0.86           N  
ATOM   4277  CA  ASN A 763      43.916 -19.275 -14.411  1.00  0.86           C  
ATOM   4278  C   ASN A 763      44.450 -18.652 -13.119  1.00  0.86           C  
ATOM   4279  O   ASN A 763      45.648 -18.640 -12.854  1.00  0.86           O  
ATOM   4280  CB  ASN A 763      43.729 -20.816 -14.263  1.00  0.86           C  
ATOM   4281  CG  ASN A 763      42.729 -21.223 -13.175  1.00  0.86           C  
ATOM   4282  OD1 ASN A 763      43.013 -21.162 -11.977  1.00  0.86           O  
ATOM   4283  ND2 ASN A 763      41.513 -21.640 -13.596  1.00  0.86           N  
ATOM   4284  N   SER A 764      43.538 -18.149 -12.260  1.00  0.85           N  
ATOM   4285  CA  SER A 764      43.841 -17.461 -11.013  1.00  0.85           C  
ATOM   4286  C   SER A 764      44.744 -18.219 -10.061  1.00  0.85           C  
ATOM   4287  O   SER A 764      45.546 -17.636  -9.340  1.00  0.85           O  
ATOM   4288  CB  SER A 764      42.552 -17.129 -10.220  1.00  0.85           C  
ATOM   4289  OG  SER A 764      41.647 -16.379 -11.028  1.00  0.85           O  
ATOM   4290  N   ALA A 765      44.654 -19.559 -10.022  1.00  0.88           N  
ATOM   4291  CA  ALA A 765      45.559 -20.373  -9.239  1.00  0.88           C  
ATOM   4292  C   ALA A 765      47.004 -20.357  -9.738  1.00  0.88           C  
ATOM   4293  O   ALA A 765      47.945 -20.509  -8.962  1.00  0.88           O  
ATOM   4294  CB  ALA A 765      45.006 -21.807  -9.189  1.00  0.88           C  
ATOM   4295  N   ILE A 766      47.204 -20.182 -11.053  1.00  0.86           N  
ATOM   4296  CA  ILE A 766      48.498 -20.279 -11.702  1.00  0.86           C  
ATOM   4297  C   ILE A 766      49.124 -18.909 -11.799  1.00  0.86           C  
ATOM   4298  O   ILE A 766      50.288 -18.716 -11.453  1.00  0.86           O  
ATOM   4299  CB  ILE A 766      48.401 -20.925 -13.088  1.00  0.86           C  
ATOM   4300  CG1 ILE A 766      48.071 -22.439 -13.011  1.00  0.86           C  
ATOM   4301  CG2 ILE A 766      49.740 -20.760 -13.851  1.00  0.86           C  
ATOM   4302  CD1 ILE A 766      46.693 -22.851 -12.490  1.00  0.86           C  
ATOM   4303  N   SER A 767      48.355 -17.893 -12.229  1.00  0.85           N  
ATOM   4304  CA  SER A 767      48.813 -16.517 -12.394  1.00  0.85           C  
ATOM   4305  C   SER A 767      49.221 -15.855 -11.087  1.00  0.85           C  
ATOM   4306  O   SER A 767      50.065 -14.963 -11.053  1.00  0.85           O  
ATOM   4307  CB  SER A 767      47.754 -15.662 -13.133  1.00  0.85           C  
ATOM   4308  OG  SER A 767      46.526 -15.579 -12.405  1.00  0.85           O  
ATOM   4309  N   ARG A 768      48.674 -16.353  -9.960  1.00  0.75           N  
ATOM   4310  CA  ARG A 768      49.069 -16.011  -8.606  1.00  0.75           C  
ATOM   4311  C   ARG A 768      50.528 -16.246  -8.272  1.00  0.75           C  
ATOM   4312  O   ARG A 768      51.096 -15.528  -7.452  1.00  0.75           O  
ATOM   4313  CB  ARG A 768      48.288 -16.869  -7.580  1.00  0.75           C  
ATOM   4314  CG  ARG A 768      47.094 -16.151  -6.940  1.00  0.75           C  
ATOM   4315  CD  ARG A 768      46.534 -16.937  -5.751  1.00  0.75           C  
ATOM   4316  NE  ARG A 768      47.352 -16.599  -4.538  1.00  0.75           N  
ATOM   4317  CZ  ARG A 768      48.353 -17.331  -4.025  1.00  0.75           C  
ATOM   4318  NH1 ARG A 768      48.694 -18.532  -4.477  1.00  0.75           N  
ATOM   4319  NH2 ARG A 768      49.017 -16.848  -2.976  1.00  0.75           N  
ATOM   4320  N   LEU A 769      51.133 -17.310  -8.830  1.00  0.79           N  
ATOM   4321  CA  LEU A 769      52.437 -17.793  -8.430  1.00  0.79           C  
ATOM   4322  C   LEU A 769      53.584 -16.913  -8.915  1.00  0.79           C  
ATOM   4323  O   LEU A 769      54.363 -17.265  -9.805  1.00  0.79           O  
ATOM   4324  CB  LEU A 769      52.649 -19.244  -8.910  1.00  0.79           C  
ATOM   4325  CG  LEU A 769      51.572 -20.261  -8.480  1.00  0.79           C  
ATOM   4326  CD1 LEU A 769      51.833 -21.613  -9.156  1.00  0.79           C  
ATOM   4327  CD2 LEU A 769      51.500 -20.442  -6.958  1.00  0.79           C  
ATOM   4328  N   ALA A 770      53.710 -15.717  -8.312  1.00  0.78           N  
ATOM   4329  CA  ALA A 770      54.646 -14.677  -8.658  1.00  0.78           C  
ATOM   4330  C   ALA A 770      56.091 -15.127  -8.582  1.00  0.78           C  
ATOM   4331  O   ALA A 770      56.883 -14.823  -9.468  1.00  0.78           O  
ATOM   4332  CB  ALA A 770      54.418 -13.455  -7.749  1.00  0.78           C  
ATOM   4333  N   HIS A 771      56.447 -15.929  -7.559  1.00  0.73           N  
ATOM   4334  CA  HIS A 771      57.771 -16.509  -7.429  1.00  0.73           C  
ATOM   4335  C   HIS A 771      58.125 -17.468  -8.561  1.00  0.73           C  
ATOM   4336  O   HIS A 771      59.266 -17.488  -9.025  1.00  0.73           O  
ATOM   4337  CB  HIS A 771      57.953 -17.228  -6.070  1.00  0.73           C  
ATOM   4338  CG  HIS A 771      58.053 -16.279  -4.918  1.00  0.73           C  
ATOM   4339  ND1 HIS A 771      59.201 -15.516  -4.769  1.00  0.73           N  
ATOM   4340  CD2 HIS A 771      57.151 -15.977  -3.950  1.00  0.73           C  
ATOM   4341  CE1 HIS A 771      58.963 -14.755  -3.715  1.00  0.73           C  
ATOM   4342  NE2 HIS A 771      57.740 -14.996  -3.180  1.00  0.73           N  
ATOM   4343  N   THR A 772      57.153 -18.284  -9.034  1.00  0.80           N  
ATOM   4344  CA  THR A 772      57.309 -19.135 -10.216  1.00  0.80           C  
ATOM   4345  C   THR A 772      57.468 -18.303 -11.502  1.00  0.80           C  
ATOM   4346  O   THR A 772      58.400 -18.493 -12.282  1.00  0.80           O  
ATOM   4347  CB  THR A 772      56.143 -20.121 -10.461  1.00  0.80           C  
ATOM   4348  OG1 THR A 772      55.672 -20.815  -9.297  1.00  0.80           O  
ATOM   4349  CG2 THR A 772      56.625 -21.178 -11.480  1.00  0.80           C  
ATOM   4350  N   TRP A 773      56.572 -17.318 -11.738  1.00  0.78           N  
ATOM   4351  CA  TRP A 773      56.562 -16.490 -12.944  1.00  0.78           C  
ATOM   4352  C   TRP A 773      57.743 -15.535 -13.081  1.00  0.78           C  
ATOM   4353  O   TRP A 773      58.248 -15.302 -14.179  1.00  0.78           O  
ATOM   4354  CB  TRP A 773      55.241 -15.691 -13.094  1.00  0.78           C  
ATOM   4355  CG  TRP A 773      54.040 -16.539 -13.471  1.00  0.78           C  
ATOM   4356  CD1 TRP A 773      52.996 -16.946 -12.692  1.00  0.78           C  
ATOM   4357  CD2 TRP A 773      53.762 -17.029 -14.799  1.00  0.78           C  
ATOM   4358  NE1 TRP A 773      52.111 -17.701 -13.427  1.00  0.78           N  
ATOM   4359  CE2 TRP A 773      52.550 -17.741 -14.729  1.00  0.78           C  
ATOM   4360  CE3 TRP A 773      54.451 -16.893 -16.005  1.00  0.78           C  
ATOM   4361  CZ2 TRP A 773      51.991 -18.324 -15.859  1.00  0.78           C  
ATOM   4362  CZ3 TRP A 773      53.884 -17.477 -17.149  1.00  0.78           C  
ATOM   4363  CH2 TRP A 773      52.670 -18.177 -17.078  1.00  0.78           C  
ATOM   4364  N   GLU A 774      58.218 -14.955 -11.965  1.00  0.72           N  
ATOM   4365  CA  GLU A 774      59.409 -14.122 -11.907  1.00  0.72           C  
ATOM   4366  C   GLU A 774      60.673 -14.862 -12.323  1.00  0.72           C  
ATOM   4367  O   GLU A 774      61.489 -14.358 -13.092  1.00  0.72           O  
ATOM   4368  CB  GLU A 774      59.589 -13.609 -10.462  1.00  0.72           C  
ATOM   4369  CG  GLU A 774      60.818 -12.703 -10.218  1.00  0.72           C  
ATOM   4370  CD  GLU A 774      61.213 -12.705  -8.742  1.00  0.72           C  
ATOM   4371  OE1 GLU A 774      61.457 -13.818  -8.197  1.00  0.72           O  
ATOM   4372  OE2 GLU A 774      61.284 -11.597  -8.155  1.00  0.72           O  
ATOM   4373  N   ARG A 775      60.814 -16.125 -11.873  1.00  0.73           N  
ATOM   4374  CA  ARG A 775      61.998 -16.940 -12.092  1.00  0.73           C  
ATOM   4375  C   ARG A 775      61.946 -17.699 -13.412  1.00  0.73           C  
ATOM   4376  O   ARG A 775      62.768 -18.570 -13.698  1.00  0.73           O  
ATOM   4377  CB  ARG A 775      62.131 -17.981 -10.953  1.00  0.73           C  
ATOM   4378  CG  ARG A 775      62.569 -17.376  -9.610  1.00  0.73           C  
ATOM   4379  CD  ARG A 775      62.590 -18.406  -8.478  1.00  0.73           C  
ATOM   4380  NE  ARG A 775      63.112 -17.712  -7.258  1.00  0.73           N  
ATOM   4381  CZ  ARG A 775      62.350 -16.937  -6.472  1.00  0.73           C  
ATOM   4382  NH1 ARG A 775      62.880 -16.403  -5.375  1.00  0.73           N  
ATOM   4383  NH2 ARG A 775      61.068 -16.728  -6.724  1.00  0.73           N  
ATOM   4384  N   LEU A 776      60.980 -17.356 -14.273  1.00  0.77           N  
ATOM   4385  CA  LEU A 776      60.844 -17.903 -15.597  1.00  0.77           C  
ATOM   4386  C   LEU A 776      61.661 -17.076 -16.599  1.00  0.77           C  
ATOM   4387  O   LEU A 776      61.549 -15.847 -16.582  1.00  0.77           O  
ATOM   4388  CB  LEU A 776      59.343 -17.900 -15.973  1.00  0.77           C  
ATOM   4389  CG  LEU A 776      58.989 -18.661 -17.256  1.00  0.77           C  
ATOM   4390  CD1 LEU A 776      59.024 -20.178 -17.055  1.00  0.77           C  
ATOM   4391  CD2 LEU A 776      57.630 -18.230 -17.828  1.00  0.77           C  
ATOM   4392  N   PRO A 777      62.504 -17.649 -17.473  1.00  0.76           N  
ATOM   4393  CA  PRO A 777      63.265 -16.913 -18.487  1.00  0.76           C  
ATOM   4394  C   PRO A 777      62.493 -15.879 -19.295  1.00  0.76           C  
ATOM   4395  O   PRO A 777      61.338 -16.113 -19.650  1.00  0.76           O  
ATOM   4396  CB  PRO A 777      63.838 -18.007 -19.395  1.00  0.76           C  
ATOM   4397  CG  PRO A 777      63.971 -19.228 -18.486  1.00  0.76           C  
ATOM   4398  CD  PRO A 777      62.808 -19.085 -17.505  1.00  0.76           C  
ATOM   4399  N   HIS A 778      63.105 -14.735 -19.661  1.00  0.67           N  
ATOM   4400  CA  HIS A 778      62.397 -13.662 -20.350  1.00  0.67           C  
ATOM   4401  C   HIS A 778      61.927 -14.036 -21.744  1.00  0.67           C  
ATOM   4402  O   HIS A 778      60.942 -13.502 -22.247  1.00  0.67           O  
ATOM   4403  CB  HIS A 778      63.210 -12.352 -20.428  1.00  0.67           C  
ATOM   4404  CG  HIS A 778      64.447 -12.433 -21.263  1.00  0.67           C  
ATOM   4405  ND1 HIS A 778      65.536 -13.124 -20.776  1.00  0.67           N  
ATOM   4406  CD2 HIS A 778      64.717 -11.924 -22.493  1.00  0.67           C  
ATOM   4407  CE1 HIS A 778      66.457 -13.012 -21.712  1.00  0.67           C  
ATOM   4408  NE2 HIS A 778      66.013 -12.299 -22.776  1.00  0.67           N  
ATOM   4409  N   LYS A 779      62.605 -15.010 -22.379  1.00  0.68           N  
ATOM   4410  CA  LYS A 779      62.204 -15.594 -23.646  1.00  0.68           C  
ATOM   4411  C   LYS A 779      60.824 -16.239 -23.618  1.00  0.68           C  
ATOM   4412  O   LYS A 779      59.989 -15.991 -24.481  1.00  0.68           O  
ATOM   4413  CB  LYS A 779      63.224 -16.688 -24.052  1.00  0.68           C  
ATOM   4414  CG  LYS A 779      63.009 -17.267 -25.463  1.00  0.68           C  
ATOM   4415  CD  LYS A 779      63.887 -18.501 -25.728  1.00  0.68           C  
ATOM   4416  CE  LYS A 779      63.739 -19.029 -27.157  1.00  0.68           C  
ATOM   4417  NZ  LYS A 779      64.571 -20.239 -27.349  1.00  0.68           N  
ATOM   4418  N   VAL A 780      60.535 -17.068 -22.599  1.00  0.75           N  
ATOM   4419  CA  VAL A 780      59.253 -17.745 -22.483  1.00  0.75           C  
ATOM   4420  C   VAL A 780      58.183 -16.851 -21.878  1.00  0.75           C  
ATOM   4421  O   VAL A 780      57.000 -16.995 -22.177  1.00  0.75           O  
ATOM   4422  CB  VAL A 780      59.347 -19.059 -21.719  1.00  0.75           C  
ATOM   4423  CG1 VAL A 780      60.065 -20.129 -22.554  1.00  0.75           C  
ATOM   4424  CG2 VAL A 780      60.112 -18.860 -20.417  1.00  0.75           C  
ATOM   4425  N   ARG A 781      58.577 -15.838 -21.076  1.00  0.70           N  
ATOM   4426  CA  ARG A 781      57.691 -14.757 -20.671  1.00  0.70           C  
ATOM   4427  C   ARG A 781      57.207 -13.939 -21.874  1.00  0.70           C  
ATOM   4428  O   ARG A 781      56.023 -13.649 -22.013  1.00  0.70           O  
ATOM   4429  CB  ARG A 781      58.387 -13.833 -19.634  1.00  0.70           C  
ATOM   4430  CG  ARG A 781      58.684 -14.532 -18.287  1.00  0.70           C  
ATOM   4431  CD  ARG A 781      59.456 -13.702 -17.248  1.00  0.70           C  
ATOM   4432  NE  ARG A 781      58.593 -12.544 -16.856  1.00  0.70           N  
ATOM   4433  CZ  ARG A 781      59.025 -11.505 -16.130  1.00  0.70           C  
ATOM   4434  NH1 ARG A 781      58.173 -10.524 -15.836  1.00  0.70           N  
ATOM   4435  NH2 ARG A 781      60.282 -11.420 -15.704  1.00  0.70           N  
ATOM   4436  N   LYS A 782      58.112 -13.611 -22.819  1.00  0.68           N  
ATOM   4437  CA  LYS A 782      57.784 -13.004 -24.102  1.00  0.68           C  
ATOM   4438  C   LYS A 782      56.870 -13.861 -24.979  1.00  0.68           C  
ATOM   4439  O   LYS A 782      55.911 -13.353 -25.570  1.00  0.68           O  
ATOM   4440  CB  LYS A 782      59.096 -12.707 -24.871  1.00  0.68           C  
ATOM   4441  CG  LYS A 782      58.945 -12.014 -26.237  1.00  0.68           C  
ATOM   4442  CD  LYS A 782      60.170 -12.290 -27.123  1.00  0.68           C  
ATOM   4443  CE  LYS A 782      59.991 -11.879 -28.585  1.00  0.68           C  
ATOM   4444  NZ  LYS A 782      59.992 -10.405 -28.715  1.00  0.68           N  
ATOM   4445  N   LEU A 783      57.130 -15.187 -25.070  1.00  0.75           N  
ATOM   4446  CA  LEU A 783      56.281 -16.122 -25.800  1.00  0.75           C  
ATOM   4447  C   LEU A 783      54.863 -16.147 -25.253  1.00  0.75           C  
ATOM   4448  O   LEU A 783      53.890 -16.005 -25.993  1.00  0.75           O  
ATOM   4449  CB  LEU A 783      56.817 -17.579 -25.711  1.00  0.75           C  
ATOM   4450  CG  LEU A 783      58.110 -17.880 -26.493  1.00  0.75           C  
ATOM   4451  CD1 LEU A 783      58.626 -19.275 -26.122  1.00  0.75           C  
ATOM   4452  CD2 LEU A 783      57.908 -17.810 -28.009  1.00  0.75           C  
ATOM   4453  N   TYR A 784      54.723 -16.262 -23.919  1.00  0.80           N  
ATOM   4454  CA  TYR A 784      53.444 -16.258 -23.235  1.00  0.80           C  
ATOM   4455  C   TYR A 784      52.669 -14.956 -23.396  1.00  0.80           C  
ATOM   4456  O   TYR A 784      51.477 -14.966 -23.682  1.00  0.80           O  
ATOM   4457  CB  TYR A 784      53.661 -16.609 -21.744  1.00  0.80           C  
ATOM   4458  CG  TYR A 784      52.362 -16.733 -20.996  1.00  0.80           C  
ATOM   4459  CD1 TYR A 784      51.468 -17.772 -21.294  1.00  0.80           C  
ATOM   4460  CD2 TYR A 784      51.992 -15.763 -20.049  1.00  0.80           C  
ATOM   4461  CE1 TYR A 784      50.212 -17.821 -20.678  1.00  0.80           C  
ATOM   4462  CE2 TYR A 784      50.735 -15.817 -19.427  1.00  0.80           C  
ATOM   4463  CZ  TYR A 784      49.839 -16.832 -19.767  1.00  0.80           C  
ATOM   4464  OH  TYR A 784      48.535 -16.843 -19.251  1.00  0.80           O  
ATOM   4465  N   SER A 785      53.332 -13.793 -23.289  1.00  0.76           N  
ATOM   4466  CA  SER A 785      52.712 -12.501 -23.554  1.00  0.76           C  
ATOM   4467  C   SER A 785      52.199 -12.339 -24.977  1.00  0.76           C  
ATOM   4468  O   SER A 785      51.185 -11.696 -25.233  1.00  0.76           O  
ATOM   4469  CB  SER A 785      53.681 -11.327 -23.295  1.00  0.76           C  
ATOM   4470  OG  SER A 785      54.047 -11.284 -21.920  1.00  0.76           O  
ATOM   4471  N   ALA A 786      52.880 -12.897 -25.998  1.00  0.78           N  
ATOM   4472  CA  ALA A 786      52.322 -12.983 -27.340  1.00  0.78           C  
ATOM   4473  C   ALA A 786      51.088 -13.854 -27.434  1.00  0.78           C  
ATOM   4474  O   ALA A 786      50.092 -13.487 -28.049  1.00  0.78           O  
ATOM   4475  CB  ALA A 786      53.396 -13.483 -28.319  1.00  0.78           C  
ATOM   4476  N   LEU A 787      51.132 -15.012 -26.778  1.00  0.82           N  
ATOM   4477  CA  LEU A 787      50.038 -15.946 -26.683  1.00  0.82           C  
ATOM   4478  C   LEU A 787      48.813 -15.400 -25.957  1.00  0.82           C  
ATOM   4479  O   LEU A 787      47.705 -15.517 -26.463  1.00  0.82           O  
ATOM   4480  CB  LEU A 787      50.583 -17.211 -25.989  1.00  0.82           C  
ATOM   4481  CG  LEU A 787      51.208 -18.295 -26.892  1.00  0.82           C  
ATOM   4482  CD1 LEU A 787      51.782 -17.781 -28.219  1.00  0.82           C  
ATOM   4483  CD2 LEU A 787      52.286 -19.113 -26.166  1.00  0.82           C  
ATOM   4484  N   GLU A 788      48.969 -14.731 -24.802  1.00  0.79           N  
ATOM   4485  CA  GLU A 788      47.887 -14.097 -24.059  1.00  0.79           C  
ATOM   4486  C   GLU A 788      47.182 -12.985 -24.840  1.00  0.79           C  
ATOM   4487  O   GLU A 788      45.960 -12.853 -24.827  1.00  0.79           O  
ATOM   4488  CB  GLU A 788      48.404 -13.635 -22.677  1.00  0.79           C  
ATOM   4489  CG  GLU A 788      47.290 -13.434 -21.619  1.00  0.79           C  
ATOM   4490  CD  GLU A 788      47.843 -13.533 -20.202  1.00  0.79           C  
ATOM   4491  OE1 GLU A 788      47.307 -14.362 -19.409  1.00  0.79           O  
ATOM   4492  OE2 GLU A 788      48.836 -12.829 -19.902  1.00  0.79           O  
ATOM   4493  N   ARG A 789      47.935 -12.202 -25.641  1.00  0.75           N  
ATOM   4494  CA  ARG A 789      47.370 -11.217 -26.556  1.00  0.75           C  
ATOM   4495  C   ARG A 789      46.620 -11.808 -27.747  1.00  0.75           C  
ATOM   4496  O   ARG A 789      45.812 -11.127 -28.368  1.00  0.75           O  
ATOM   4497  CB  ARG A 789      48.473 -10.277 -27.109  1.00  0.75           C  
ATOM   4498  CG  ARG A 789      49.118  -9.382 -26.030  1.00  0.75           C  
ATOM   4499  CD  ARG A 789      50.292  -8.519 -26.516  1.00  0.75           C  
ATOM   4500  NE  ARG A 789      51.421  -9.433 -26.877  1.00  0.75           N  
ATOM   4501  CZ  ARG A 789      52.500  -9.055 -27.575  1.00  0.75           C  
ATOM   4502  NH1 ARG A 789      53.438  -9.944 -27.889  1.00  0.75           N  
ATOM   4503  NH2 ARG A 789      52.671  -7.794 -27.962  1.00  0.75           N  
ATOM   4504  N   LEU A 790      46.805 -13.103 -28.078  1.00  0.80           N  
ATOM   4505  CA  LEU A 790      46.064 -13.773 -29.142  1.00  0.80           C  
ATOM   4506  C   LEU A 790      44.621 -14.047 -28.744  1.00  0.80           C  
ATOM   4507  O   LEU A 790      43.767 -14.360 -29.572  1.00  0.80           O  
ATOM   4508  CB  LEU A 790      46.768 -15.095 -29.566  1.00  0.80           C  
ATOM   4509  CG  LEU A 790      47.476 -15.089 -30.939  1.00  0.80           C  
ATOM   4510  CD1 LEU A 790      48.516 -13.973 -31.062  1.00  0.80           C  
ATOM   4511  CD2 LEU A 790      48.147 -16.447 -31.208  1.00  0.80           C  
ATOM   4512  N   LEU A 791      44.328 -13.922 -27.442  1.00  0.81           N  
ATOM   4513  CA  LEU A 791      43.024 -14.157 -26.871  1.00  0.81           C  
ATOM   4514  C   LEU A 791      42.291 -12.848 -26.595  1.00  0.81           C  
ATOM   4515  O   LEU A 791      41.269 -12.850 -25.910  1.00  0.81           O  
ATOM   4516  CB  LEU A 791      43.153 -14.931 -25.529  1.00  0.81           C  
ATOM   4517  CG  LEU A 791      43.495 -16.423 -25.654  1.00  0.81           C  
ATOM   4518  CD1 LEU A 791      44.926 -16.697 -26.130  1.00  0.81           C  
ATOM   4519  CD2 LEU A 791      43.311 -17.168 -24.326  1.00  0.81           C  
ATOM   4520  N   ASP A 792      42.786 -11.695 -27.109  1.00  0.78           N  
ATOM   4521  CA  ASP A 792      42.183 -10.383 -26.894  1.00  0.78           C  
ATOM   4522  C   ASP A 792      40.726 -10.331 -27.376  1.00  0.78           C  
ATOM   4523  O   ASP A 792      40.480 -10.527 -28.573  1.00  0.78           O  
ATOM   4524  CB  ASP A 792      43.019  -9.270 -27.580  1.00  0.78           C  
ATOM   4525  CG  ASP A 792      42.642  -7.837 -27.211  1.00  0.78           C  
ATOM   4526  OD1 ASP A 792      43.406  -6.932 -27.623  1.00  0.78           O  
ATOM   4527  OD2 ASP A 792      41.584  -7.606 -26.566  1.00  0.78           O  
ATOM   4528  N   PRO A 793      39.726 -10.067 -26.520  1.00  0.78           N  
ATOM   4529  CA  PRO A 793      38.333 -10.099 -26.937  1.00  0.78           C  
ATOM   4530  C   PRO A 793      37.987  -8.904 -27.797  1.00  0.78           C  
ATOM   4531  O   PRO A 793      36.910  -8.890 -28.402  1.00  0.78           O  
ATOM   4532  CB  PRO A 793      37.537 -10.082 -25.615  1.00  0.78           C  
ATOM   4533  CG  PRO A 793      38.536 -10.465 -24.520  1.00  0.78           C  
ATOM   4534  CD  PRO A 793      39.861  -9.948 -25.061  1.00  0.78           C  
ATOM   4535  N   SER A 794      38.875  -7.893 -27.848  1.00  0.72           N  
ATOM   4536  CA  SER A 794      38.705  -6.654 -28.583  1.00  0.72           C  
ATOM   4537  C   SER A 794      38.283  -6.816 -30.031  1.00  0.72           C  
ATOM   4538  O   SER A 794      38.809  -7.629 -30.794  1.00  0.72           O  
ATOM   4539  CB  SER A 794      39.974  -5.776 -28.549  1.00  0.72           C  
ATOM   4540  OG  SER A 794      40.237  -5.354 -27.210  1.00  0.72           O  
ATOM   4541  N   TRP A 795      37.261  -6.026 -30.431  1.00  0.53           N  
ATOM   4542  CA  TRP A 795      36.688  -6.012 -31.768  1.00  0.53           C  
ATOM   4543  C   TRP A 795      36.224  -7.381 -32.264  1.00  0.53           C  
ATOM   4544  O   TRP A 795      36.527  -7.808 -33.377  1.00  0.53           O  
ATOM   4545  CB  TRP A 795      37.612  -5.282 -32.773  1.00  0.53           C  
ATOM   4546  CG  TRP A 795      37.809  -3.815 -32.448  1.00  0.53           C  
ATOM   4547  CD1 TRP A 795      38.873  -3.181 -31.865  1.00  0.53           C  
ATOM   4548  CD2 TRP A 795      36.818  -2.797 -32.692  1.00  0.53           C  
ATOM   4549  NE1 TRP A 795      38.617  -1.829 -31.737  1.00  0.53           N  
ATOM   4550  CE2 TRP A 795      37.357  -1.581 -32.244  1.00  0.53           C  
ATOM   4551  CE3 TRP A 795      35.540  -2.866 -33.248  1.00  0.53           C  
ATOM   4552  CZ2 TRP A 795      36.632  -0.396 -32.340  1.00  0.53           C  
ATOM   4553  CZ3 TRP A 795      34.807  -1.672 -33.345  1.00  0.53           C  
ATOM   4554  CH2 TRP A 795      35.344  -0.456 -32.900  1.00  0.53           C  
ATOM   4555  N   ASN A 796      35.457  -8.090 -31.406  1.00  0.70           N  
ATOM   4556  CA  ASN A 796      34.902  -9.415 -31.646  1.00  0.70           C  
ATOM   4557  C   ASN A 796      35.974 -10.490 -31.802  1.00  0.70           C  
ATOM   4558  O   ASN A 796      35.956 -11.270 -32.755  1.00  0.70           O  
ATOM   4559  CB  ASN A 796      33.888  -9.425 -32.833  1.00  0.70           C  
ATOM   4560  CG  ASN A 796      32.962 -10.641 -32.803  1.00  0.70           C  
ATOM   4561  OD1 ASN A 796      32.853 -11.360 -31.806  1.00  0.70           O  
ATOM   4562  ND2 ASN A 796      32.283 -10.904 -33.946  1.00  0.70           N  
ATOM   4563  N   HIS A 797      36.946 -10.554 -30.866  1.00  0.75           N  
ATOM   4564  CA  HIS A 797      38.066 -11.494 -30.909  1.00  0.75           C  
ATOM   4565  C   HIS A 797      38.874 -11.381 -32.190  1.00  0.75           C  
ATOM   4566  O   HIS A 797      39.219 -12.373 -32.836  1.00  0.75           O  
ATOM   4567  CB  HIS A 797      37.655 -12.966 -30.663  1.00  0.75           C  
ATOM   4568  CG  HIS A 797      37.215 -13.232 -29.254  1.00  0.75           C  
ATOM   4569  ND1 HIS A 797      38.118 -13.804 -28.385  1.00  0.75           N  
ATOM   4570  CD2 HIS A 797      36.054 -12.955 -28.604  1.00  0.75           C  
ATOM   4571  CE1 HIS A 797      37.505 -13.862 -27.224  1.00  0.75           C  
ATOM   4572  NE2 HIS A 797      36.246 -13.361 -27.298  1.00  0.75           N  
ATOM   4573  N   ARG A 798      39.195 -10.135 -32.589  1.00  0.71           N  
ATOM   4574  CA  ARG A 798      39.820  -9.808 -33.859  1.00  0.71           C  
ATOM   4575  C   ARG A 798      41.161 -10.493 -34.035  1.00  0.71           C  
ATOM   4576  O   ARG A 798      41.489 -10.988 -35.113  1.00  0.71           O  
ATOM   4577  CB  ARG A 798      39.985  -8.269 -33.962  1.00  0.71           C  
ATOM   4578  CG  ARG A 798      40.788  -7.750 -35.175  1.00  0.71           C  
ATOM   4579  CD  ARG A 798      40.903  -6.219 -35.194  1.00  0.71           C  
ATOM   4580  NE  ARG A 798      42.206  -5.846 -35.845  1.00  0.71           N  
ATOM   4581  CZ  ARG A 798      42.383  -5.575 -37.145  1.00  0.71           C  
ATOM   4582  NH1 ARG A 798      41.403  -5.672 -38.036  1.00  0.71           N  
ATOM   4583  NH2 ARG A 798      43.595  -5.211 -37.561  1.00  0.71           N  
ATOM   4584  N   VAL A 799      41.953 -10.557 -32.950  1.00  0.77           N  
ATOM   4585  CA  VAL A 799      43.278 -11.152 -32.943  1.00  0.77           C  
ATOM   4586  C   VAL A 799      43.274 -12.640 -33.283  1.00  0.77           C  
ATOM   4587  O   VAL A 799      44.014 -13.094 -34.155  1.00  0.77           O  
ATOM   4588  CB  VAL A 799      43.964 -10.924 -31.601  1.00  0.77           C  
ATOM   4589  CG1 VAL A 799      45.437 -11.355 -31.690  1.00  0.77           C  
ATOM   4590  CG2 VAL A 799      43.892  -9.434 -31.220  1.00  0.77           C  
ATOM   4591  N   TYR A 800      42.376 -13.434 -32.662  1.00  0.82           N  
ATOM   4592  CA  TYR A 800      42.158 -14.824 -33.038  1.00  0.82           C  
ATOM   4593  C   TYR A 800      41.599 -14.981 -34.450  1.00  0.82           C  
ATOM   4594  O   TYR A 800      42.047 -15.830 -35.220  1.00  0.82           O  
ATOM   4595  CB  TYR A 800      41.210 -15.512 -32.005  1.00  0.82           C  
ATOM   4596  CG  TYR A 800      40.578 -16.798 -32.504  1.00  0.82           C  
ATOM   4597  CD1 TYR A 800      41.342 -17.951 -32.747  1.00  0.82           C  
ATOM   4598  CD2 TYR A 800      39.225 -16.795 -32.878  1.00  0.82           C  
ATOM   4599  CE1 TYR A 800      40.750 -19.101 -33.289  1.00  0.82           C  
ATOM   4600  CE2 TYR A 800      38.637 -17.932 -33.446  1.00  0.82           C  
ATOM   4601  CZ  TYR A 800      39.394 -19.086 -33.623  1.00  0.82           C  
ATOM   4602  OH  TYR A 800      38.746 -20.249 -34.059  1.00  0.82           O  
ATOM   4603  N   ARG A 801      40.580 -14.176 -34.811  1.00  0.74           N  
ATOM   4604  CA  ARG A 801      39.886 -14.318 -36.077  1.00  0.74           C  
ATOM   4605  C   ARG A 801      40.790 -14.112 -37.278  1.00  0.74           C  
ATOM   4606  O   ARG A 801      40.754 -14.884 -38.233  1.00  0.74           O  
ATOM   4607  CB  ARG A 801      38.658 -13.381 -36.163  1.00  0.74           C  
ATOM   4608  CG  ARG A 801      37.472 -13.893 -35.324  1.00  0.74           C  
ATOM   4609  CD  ARG A 801      36.165 -13.160 -35.637  1.00  0.74           C  
ATOM   4610  NE  ARG A 801      35.040 -14.118 -35.426  1.00  0.74           N  
ATOM   4611  CZ  ARG A 801      34.235 -14.150 -34.360  1.00  0.74           C  
ATOM   4612  NH1 ARG A 801      34.421 -13.427 -33.267  1.00  0.74           N  
ATOM   4613  NH2 ARG A 801      33.152 -14.906 -34.423  1.00  0.74           N  
ATOM   4614  N   LEU A 802      41.668 -13.096 -37.228  1.00  0.74           N  
ATOM   4615  CA  LEU A 802      42.697 -12.899 -38.229  1.00  0.74           C  
ATOM   4616  C   LEU A 802      43.735 -14.008 -38.275  1.00  0.74           C  
ATOM   4617  O   LEU A 802      44.143 -14.434 -39.354  1.00  0.74           O  
ATOM   4618  CB  LEU A 802      43.405 -11.546 -38.013  1.00  0.74           C  
ATOM   4619  CG  LEU A 802      42.511 -10.322 -38.288  1.00  0.74           C  
ATOM   4620  CD1 LEU A 802      43.240  -9.043 -37.865  1.00  0.74           C  
ATOM   4621  CD2 LEU A 802      42.083 -10.228 -39.759  1.00  0.74           C  
ATOM   4622  N   ALA A 803      44.174 -14.524 -37.109  1.00  0.79           N  
ATOM   4623  CA  ALA A 803      45.105 -15.634 -37.041  1.00  0.79           C  
ATOM   4624  C   ALA A 803      44.579 -16.909 -37.691  1.00  0.79           C  
ATOM   4625  O   ALA A 803      45.263 -17.524 -38.502  1.00  0.79           O  
ATOM   4626  CB  ALA A 803      45.469 -15.925 -35.572  1.00  0.79           C  
ATOM   4627  N   LEU A 804      43.320 -17.295 -37.400  1.00  0.79           N  
ATOM   4628  CA  LEU A 804      42.659 -18.413 -38.054  1.00  0.79           C  
ATOM   4629  C   LEU A 804      42.429 -18.196 -39.547  1.00  0.79           C  
ATOM   4630  O   LEU A 804      42.668 -19.088 -40.354  1.00  0.79           O  
ATOM   4631  CB  LEU A 804      41.332 -18.758 -37.329  1.00  0.79           C  
ATOM   4632  CG  LEU A 804      40.509 -19.919 -37.943  1.00  0.79           C  
ATOM   4633  CD1 LEU A 804      41.301 -21.225 -38.065  1.00  0.79           C  
ATOM   4634  CD2 LEU A 804      39.248 -20.201 -37.126  1.00  0.79           C  
ATOM   4635  N   ALA A 805      42.006 -16.986 -39.966  1.00  0.74           N  
ATOM   4636  CA  ALA A 805      41.772 -16.640 -41.360  1.00  0.74           C  
ATOM   4637  C   ALA A 805      42.992 -16.730 -42.274  1.00  0.74           C  
ATOM   4638  O   ALA A 805      42.886 -16.971 -43.474  1.00  0.74           O  
ATOM   4639  CB  ALA A 805      41.204 -15.213 -41.443  1.00  0.74           C  
ATOM   4640  N   LYS A 806      44.197 -16.512 -41.721  1.00  0.69           N  
ATOM   4641  CA  LYS A 806      45.444 -16.733 -42.426  1.00  0.69           C  
ATOM   4642  C   LYS A 806      45.798 -18.190 -42.614  1.00  0.69           C  
ATOM   4643  O   LYS A 806      46.556 -18.539 -43.519  1.00  0.69           O  
ATOM   4644  CB  LYS A 806      46.620 -16.122 -41.630  1.00  0.69           C  
ATOM   4645  CG  LYS A 806      46.622 -14.591 -41.518  1.00  0.69           C  
ATOM   4646  CD  LYS A 806      47.169 -13.866 -42.758  1.00  0.69           C  
ATOM   4647  CE  LYS A 806      46.110 -13.539 -43.813  1.00  0.69           C  
ATOM   4648  NZ  LYS A 806      46.747 -12.825 -44.941  1.00  0.69           N  
ATOM   4649  N   LEU A 807      45.313 -19.073 -41.732  1.00  0.76           N  
ATOM   4650  CA  LEU A 807      45.679 -20.466 -41.781  1.00  0.76           C  
ATOM   4651  C   LEU A 807      45.147 -21.236 -42.971  1.00  0.76           C  
ATOM   4652  O   LEU A 807      44.045 -21.036 -43.473  1.00  0.76           O  
ATOM   4653  CB  LEU A 807      45.334 -21.213 -40.478  1.00  0.76           C  
ATOM   4654  CG  LEU A 807      46.150 -20.713 -39.275  1.00  0.76           C  
ATOM   4655  CD1 LEU A 807      45.617 -21.322 -37.977  1.00  0.76           C  
ATOM   4656  CD2 LEU A 807      47.654 -20.972 -39.437  1.00  0.76           C  
ATOM   4657  N   SER A 808      45.954 -22.195 -43.459  1.00  0.74           N  
ATOM   4658  CA  SER A 808      45.474 -23.143 -44.442  1.00  0.74           C  
ATOM   4659  C   SER A 808      44.596 -24.221 -43.814  1.00  0.74           C  
ATOM   4660  O   SER A 808      44.795 -24.566 -42.644  1.00  0.74           O  
ATOM   4661  CB  SER A 808      46.581 -23.820 -45.295  1.00  0.74           C  
ATOM   4662  OG  SER A 808      47.408 -24.727 -44.547  1.00  0.74           O  
ATOM   4663  N   PRO A 809      43.666 -24.797 -44.557  1.00  0.74           N  
ATOM   4664  CA  PRO A 809      42.625 -25.626 -44.019  1.00  0.74           C  
ATOM   4665  C   PRO A 809      42.772 -26.674 -42.954  1.00  0.74           C  
ATOM   4666  O   PRO A 809      41.773 -26.796 -42.251  1.00  0.74           O  
ATOM   4667  CB  PRO A 809      42.119 -26.279 -45.258  1.00  0.74           C  
ATOM   4668  CG  PRO A 809      42.343 -25.334 -46.442  1.00  0.74           C  
ATOM   4669  CD  PRO A 809      43.144 -24.222 -45.797  1.00  0.74           C  
ATOM   4670  N   PRO A 810      43.801 -27.482 -42.747  1.00  0.79           N  
ATOM   4671  CA  PRO A 810      43.673 -28.493 -41.713  1.00  0.79           C  
ATOM   4672  C   PRO A 810      44.008 -27.824 -40.399  1.00  0.79           C  
ATOM   4673  O   PRO A 810      45.183 -27.625 -40.080  1.00  0.79           O  
ATOM   4674  CB  PRO A 810      44.669 -29.586 -42.117  1.00  0.79           C  
ATOM   4675  CG  PRO A 810      45.655 -28.917 -43.083  1.00  0.79           C  
ATOM   4676  CD  PRO A 810      44.896 -27.733 -43.684  1.00  0.79           C  
ATOM   4677  N   VAL A 811      42.957 -27.443 -39.661  1.00  0.85           N  
ATOM   4678  CA  VAL A 811      43.043 -26.616 -38.483  1.00  0.85           C  
ATOM   4679  C   VAL A 811      41.905 -26.973 -37.554  1.00  0.85           C  
ATOM   4680  O   VAL A 811      40.784 -27.267 -37.972  1.00  0.85           O  
ATOM   4681  CB  VAL A 811      43.068 -25.113 -38.815  1.00  0.85           C  
ATOM   4682  CG1 VAL A 811      41.861 -24.677 -39.660  1.00  0.85           C  
ATOM   4683  CG2 VAL A 811      43.166 -24.230 -37.557  1.00  0.85           C  
ATOM   4684  N   ILE A 812      42.154 -26.963 -36.239  1.00  0.89           N  
ATOM   4685  CA  ILE A 812      41.120 -27.155 -35.244  1.00  0.89           C  
ATOM   4686  C   ILE A 812      40.805 -25.788 -34.649  1.00  0.89           C  
ATOM   4687  O   ILE A 812      41.658 -25.221 -33.958  1.00  0.89           O  
ATOM   4688  CB  ILE A 812      41.512 -28.131 -34.143  1.00  0.89           C  
ATOM   4689  CG1 ILE A 812      41.894 -29.506 -34.737  1.00  0.89           C  
ATOM   4690  CG2 ILE A 812      40.332 -28.284 -33.170  1.00  0.89           C  
ATOM   4691  CD1 ILE A 812      42.336 -30.539 -33.696  1.00  0.89           C  
ATOM   4692  N   PRO A 813      39.638 -25.191 -34.902  1.00  0.91           N  
ATOM   4693  CA  PRO A 813      39.329 -23.841 -34.449  1.00  0.91           C  
ATOM   4694  C   PRO A 813      39.128 -23.747 -32.948  1.00  0.91           C  
ATOM   4695  O   PRO A 813      38.897 -24.751 -32.283  1.00  0.91           O  
ATOM   4696  CB  PRO A 813      38.019 -23.527 -35.187  1.00  0.91           C  
ATOM   4697  CG  PRO A 813      37.314 -24.878 -35.287  1.00  0.91           C  
ATOM   4698  CD  PRO A 813      38.468 -25.852 -35.501  1.00  0.91           C  
ATOM   4699  N   PHE A 814      39.194 -22.526 -32.388  1.00  0.89           N  
ATOM   4700  CA  PHE A 814      38.795 -22.236 -31.022  1.00  0.89           C  
ATOM   4701  C   PHE A 814      37.290 -22.448 -30.818  1.00  0.89           C  
ATOM   4702  O   PHE A 814      36.448 -21.606 -31.140  1.00  0.89           O  
ATOM   4703  CB  PHE A 814      39.205 -20.775 -30.695  1.00  0.89           C  
ATOM   4704  CG  PHE A 814      38.967 -20.307 -29.289  1.00  0.89           C  
ATOM   4705  CD1 PHE A 814      38.445 -19.019 -29.086  1.00  0.89           C  
ATOM   4706  CD2 PHE A 814      39.298 -21.088 -28.173  1.00  0.89           C  
ATOM   4707  CE1 PHE A 814      38.197 -18.537 -27.795  1.00  0.89           C  
ATOM   4708  CE2 PHE A 814      39.061 -20.602 -26.880  1.00  0.89           C  
ATOM   4709  CZ  PHE A 814      38.498 -19.337 -26.689  1.00  0.89           C  
ATOM   4710  N   MET A 815      36.921 -23.617 -30.274  1.00  0.85           N  
ATOM   4711  CA  MET A 815      35.548 -24.063 -30.162  1.00  0.85           C  
ATOM   4712  C   MET A 815      34.609 -23.238 -29.288  1.00  0.85           C  
ATOM   4713  O   MET A 815      33.460 -23.073 -29.709  1.00  0.85           O  
ATOM   4714  CB  MET A 815      35.492 -25.545 -29.750  1.00  0.85           C  
ATOM   4715  CG  MET A 815      36.030 -26.502 -30.826  1.00  0.85           C  
ATOM   4716  SD  MET A 815      35.155 -26.463 -32.426  1.00  0.85           S  
ATOM   4717  CE  MET A 815      33.567 -27.137 -31.863  1.00  0.85           C  
ATOM   4718  N   PRO A 816      34.958 -22.677 -28.122  1.00  0.86           N  
ATOM   4719  CA  PRO A 816      34.056 -21.807 -27.367  1.00  0.86           C  
ATOM   4720  C   PRO A 816      33.545 -20.614 -28.145  1.00  0.86           C  
ATOM   4721  O   PRO A 816      32.400 -20.208 -27.954  1.00  0.86           O  
ATOM   4722  CB  PRO A 816      34.890 -21.368 -26.157  1.00  0.86           C  
ATOM   4723  CG  PRO A 816      35.847 -22.538 -25.927  1.00  0.86           C  
ATOM   4724  CD  PRO A 816      36.161 -23.008 -27.344  1.00  0.86           C  
ATOM   4725  N   LEU A 817      34.379 -20.023 -29.018  1.00  0.84           N  
ATOM   4726  CA  LEU A 817      33.964 -18.913 -29.850  1.00  0.84           C  
ATOM   4727  C   LEU A 817      32.998 -19.300 -30.951  1.00  0.84           C  
ATOM   4728  O   LEU A 817      32.024 -18.603 -31.206  1.00  0.84           O  
ATOM   4729  CB  LEU A 817      35.173 -18.190 -30.463  1.00  0.84           C  
ATOM   4730  CG  LEU A 817      34.869 -16.760 -30.949  1.00  0.84           C  
ATOM   4731  CD1 LEU A 817      34.546 -15.817 -29.784  1.00  0.84           C  
ATOM   4732  CD2 LEU A 817      36.064 -16.214 -31.724  1.00  0.84           C  
ATOM   4733  N   LEU A 818      33.210 -20.463 -31.600  1.00  0.85           N  
ATOM   4734  CA  LEU A 818      32.270 -21.008 -32.570  1.00  0.85           C  
ATOM   4735  C   LEU A 818      30.903 -21.267 -31.964  1.00  0.85           C  
ATOM   4736  O   LEU A 818      29.864 -20.926 -32.529  1.00  0.85           O  
ATOM   4737  CB  LEU A 818      32.794 -22.362 -33.101  1.00  0.85           C  
ATOM   4738  CG  LEU A 818      31.871 -23.067 -34.114  1.00  0.85           C  
ATOM   4739  CD1 LEU A 818      32.030 -22.506 -35.534  1.00  0.85           C  
ATOM   4740  CD2 LEU A 818      32.093 -24.573 -34.037  1.00  0.85           C  
ATOM   4741  N   LEU A 819      30.875 -21.857 -30.752  1.00  0.84           N  
ATOM   4742  CA  LEU A 819      29.647 -22.064 -30.015  1.00  0.84           C  
ATOM   4743  C   LEU A 819      28.952 -20.749 -29.689  1.00  0.84           C  
ATOM   4744  O   LEU A 819      27.744 -20.611 -29.850  1.00  0.84           O  
ATOM   4745  CB  LEU A 819      29.910 -22.871 -28.721  1.00  0.84           C  
ATOM   4746  CG  LEU A 819      28.645 -23.198 -27.902  1.00  0.84           C  
ATOM   4747  CD1 LEU A 819      27.603 -23.964 -28.726  1.00  0.84           C  
ATOM   4748  CD2 LEU A 819      29.008 -23.994 -26.643  1.00  0.84           C  
ATOM   4749  N   LYS A 820      29.728 -19.721 -29.293  1.00  0.79           N  
ATOM   4750  CA  LYS A 820      29.230 -18.372 -29.094  1.00  0.79           C  
ATOM   4751  C   LYS A 820      28.610 -17.738 -30.333  1.00  0.79           C  
ATOM   4752  O   LYS A 820      27.513 -17.182 -30.264  1.00  0.79           O  
ATOM   4753  CB  LYS A 820      30.370 -17.447 -28.608  1.00  0.79           C  
ATOM   4754  CG  LYS A 820      29.874 -16.106 -28.059  1.00  0.79           C  
ATOM   4755  CD  LYS A 820      30.991 -15.059 -28.019  1.00  0.79           C  
ATOM   4756  CE  LYS A 820      30.478 -13.718 -27.503  1.00  0.79           C  
ATOM   4757  NZ  LYS A 820      31.496 -12.673 -27.725  1.00  0.79           N  
ATOM   4758  N   ASP A 821      29.266 -17.847 -31.505  1.00  0.82           N  
ATOM   4759  CA  ASP A 821      28.741 -17.359 -32.766  1.00  0.82           C  
ATOM   4760  C   ASP A 821      27.408 -18.018 -33.104  1.00  0.82           C  
ATOM   4761  O   ASP A 821      26.425 -17.367 -33.449  1.00  0.82           O  
ATOM   4762  CB  ASP A 821      29.715 -17.704 -33.917  1.00  0.82           C  
ATOM   4763  CG  ASP A 821      31.011 -16.928 -33.863  1.00  0.82           C  
ATOM   4764  OD1 ASP A 821      31.192 -16.006 -33.017  1.00  0.82           O  
ATOM   4765  OD2 ASP A 821      31.871 -17.205 -34.747  1.00  0.82           O  
ATOM   4766  N   MET A 822      27.345 -19.349 -32.935  1.00  0.80           N  
ATOM   4767  CA  MET A 822      26.162 -20.156 -33.153  1.00  0.80           C  
ATOM   4768  C   MET A 822      24.981 -19.806 -32.244  1.00  0.80           C  
ATOM   4769  O   MET A 822      23.849 -19.651 -32.707  1.00  0.80           O  
ATOM   4770  CB  MET A 822      26.548 -21.647 -33.015  1.00  0.80           C  
ATOM   4771  CG  MET A 822      25.943 -22.542 -34.105  1.00  0.80           C  
ATOM   4772  SD  MET A 822      26.733 -22.440 -35.721  1.00  0.80           S  
ATOM   4773  CE  MET A 822      28.139 -23.499 -35.276  1.00  0.80           C  
ATOM   4774  N   THR A 823      25.230 -19.612 -30.929  1.00  0.81           N  
ATOM   4775  CA  THR A 823      24.238 -19.136 -29.958  1.00  0.81           C  
ATOM   4776  C   THR A 823      23.708 -17.755 -30.297  1.00  0.81           C  
ATOM   4777  O   THR A 823      22.506 -17.519 -30.369  1.00  0.81           O  
ATOM   4778  CB  THR A 823      24.824 -19.055 -28.547  1.00  0.81           C  
ATOM   4779  OG1 THR A 823      25.356 -20.315 -28.170  1.00  0.81           O  
ATOM   4780  CG2 THR A 823      23.777 -18.684 -27.489  1.00  0.81           C  
ATOM   4781  N   PHE A 824      24.599 -16.789 -30.603  1.00  0.76           N  
ATOM   4782  CA  PHE A 824      24.185 -15.435 -30.950  1.00  0.76           C  
ATOM   4783  C   PHE A 824      23.467 -15.331 -32.293  1.00  0.76           C  
ATOM   4784  O   PHE A 824      22.583 -14.494 -32.465  1.00  0.76           O  
ATOM   4785  CB  PHE A 824      25.364 -14.430 -30.872  1.00  0.76           C  
ATOM   4786  CG  PHE A 824      25.499 -13.891 -29.469  1.00  0.76           C  
ATOM   4787  CD1 PHE A 824      26.239 -14.572 -28.489  1.00  0.76           C  
ATOM   4788  CD2 PHE A 824      24.866 -12.685 -29.120  1.00  0.76           C  
ATOM   4789  CE1 PHE A 824      26.361 -14.055 -27.192  1.00  0.76           C  
ATOM   4790  CE2 PHE A 824      24.985 -12.162 -27.825  1.00  0.76           C  
ATOM   4791  CZ  PHE A 824      25.738 -12.846 -26.862  1.00  0.76           C  
ATOM   4792  N   ILE A 825      23.769 -16.201 -33.280  1.00  0.79           N  
ATOM   4793  CA  ILE A 825      22.937 -16.338 -34.476  1.00  0.79           C  
ATOM   4794  C   ILE A 825      21.526 -16.805 -34.129  1.00  0.79           C  
ATOM   4795  O   ILE A 825      20.536 -16.301 -34.666  1.00  0.79           O  
ATOM   4796  CB  ILE A 825      23.551 -17.286 -35.516  1.00  0.79           C  
ATOM   4797  CG1 ILE A 825      24.844 -16.686 -36.110  1.00  0.79           C  
ATOM   4798  CG2 ILE A 825      22.562 -17.609 -36.662  1.00  0.79           C  
ATOM   4799  CD1 ILE A 825      25.702 -17.718 -36.853  1.00  0.79           C  
ATOM   4800  N   HIS A 826      21.386 -17.785 -33.215  1.00  0.79           N  
ATOM   4801  CA  HIS A 826      20.083 -18.278 -32.815  1.00  0.79           C  
ATOM   4802  C   HIS A 826      19.227 -17.319 -32.005  1.00  0.79           C  
ATOM   4803  O   HIS A 826      18.073 -17.097 -32.377  1.00  0.79           O  
ATOM   4804  CB  HIS A 826      20.205 -19.612 -32.069  1.00  0.79           C  
ATOM   4805  CG  HIS A 826      18.884 -20.222 -31.696  1.00  0.79           C  
ATOM   4806  ND1 HIS A 826      18.684 -20.532 -30.382  1.00  0.79           N  
ATOM   4807  CD2 HIS A 826      17.741 -20.430 -32.398  1.00  0.79           C  
ATOM   4808  CE1 HIS A 826      17.436 -20.913 -30.280  1.00  0.79           C  
ATOM   4809  NE2 HIS A 826      16.807 -20.873 -31.480  1.00  0.79           N  
ATOM   4810  N   GLU A 827      19.780 -16.715 -30.938  1.00  0.72           N  
ATOM   4811  CA  GLU A 827      19.088 -15.749 -30.097  1.00  0.72           C  
ATOM   4812  C   GLU A 827      18.914 -14.382 -30.750  1.00  0.72           C  
ATOM   4813  O   GLU A 827      17.952 -13.665 -30.485  1.00  0.72           O  
ATOM   4814  CB  GLU A 827      19.805 -15.581 -28.731  1.00  0.72           C  
ATOM   4815  CG  GLU A 827      19.056 -16.219 -27.534  1.00  0.72           C  
ATOM   4816  CD  GLU A 827      19.216 -17.733 -27.445  1.00  0.72           C  
ATOM   4817  OE1 GLU A 827      20.380 -18.199 -27.538  1.00  0.72           O  
ATOM   4818  OE2 GLU A 827      18.182 -18.411 -27.217  1.00  0.72           O  
ATOM   4819  N   GLY A 828      19.849 -13.961 -31.631  1.00  0.78           N  
ATOM   4820  CA  GLY A 828      19.785 -12.639 -32.254  1.00  0.78           C  
ATOM   4821  C   GLY A 828      18.846 -12.521 -33.422  1.00  0.78           C  
ATOM   4822  O   GLY A 828      18.526 -11.424 -33.863  1.00  0.78           O  
ATOM   4823  N   ASN A 829      18.369 -13.653 -33.962  1.00  0.76           N  
ATOM   4824  CA  ASN A 829      17.542 -13.662 -35.151  1.00  0.76           C  
ATOM   4825  C   ASN A 829      16.323 -14.531 -34.908  1.00  0.76           C  
ATOM   4826  O   ASN A 829      16.413 -15.629 -34.369  1.00  0.76           O  
ATOM   4827  CB  ASN A 829      18.318 -14.231 -36.362  1.00  0.76           C  
ATOM   4828  CG  ASN A 829      19.517 -13.344 -36.678  1.00  0.76           C
[truncated: 61,973 more chars]
