# Supplementary material for: Development and Evaluation of Benzofuran Oxoacetic Acid Compounds as EPAC1 Activators
Source: J Med Chem. 2026 Mar 14;69(6):6706–35. doi: 10.1021/acs.jmedchem.5c02974 (PMC13036782; doi:10.1021/acs.jmedchem.5c02974)
Supplement: Supplementary file 3 [file jm5c02974_si_003.csv]

Compound	SMILE	pIC50 for EPAC1-CNBD	pIC50 for EPAC2-CNBD	STAT3 Phosphorylation (Arbitrary Densitometric Units)	pIC50 for TGFβ-Induced FMT (αSMA)	pIC50 for TGFβ-Induced FMT (Collagen I)	EPAC1 Rap1 Activation (Arbitrary Densitometric Units)	EPAC2 Rap1 Activation (Arbitrary Densitometric Units)
DM241	O=C(C(O)=O)NCC1=CC=C(OC(C(C2=CC=CC=C2Cl)=O)=C3C(C)C)C3=C1	5.043	5.073	108.75 ± 25.91
DM242	O=C(C(O)=O)NCC1=CC=C(OC(C(C2=CC=C(C)C=C2C)=O)=C3C(C)C)C3=C1	4.858	4.902	100.57 ± 30.33	<4.00	<4.00
DM243	O=C(C(O)=O)NCC1=CC=C(OC(C(C2=CC=CC=C2OC)=O)=C3C(C)C)C3=C1	4.769	4.436	54.40 ± 12.33	4.34 ± 0.16	4.40 ± 0.41	410.00 ± 82.04	142.00 ± 57.83
DM244	O=C(C(O)=O)NCC1=CC=C(OC(C(C2=CC=C(OC)C=C2OC)=O)=C3C(C)C)C3=C1	5.126	3.696	69.99 ± 13.78	4.32 ± 0.19	<4.00	479.00 ± 74.45	226.00 ± 28.34
DM245	O=C(C(O)=O)NCC1=CC=C(OC(C(C2=CC=C(C=CC=C3)C3=C2)=O)=C4C(C)C)C4=C1	4.801	4.534	64.89 ± 12.50	4.58 ± 0.12	4.58 ± 0.05	362.00 ± 75.56	183.00 ± 40.10
DM312	O=C(C(O)=O)NCC1=CC=C(OC2=C3C=C(C)N=C2C4=CC=C(C)C=C4)C3=C1	4.647	5.104	88.05 ± 16.54
DM357	O=C(C(O)=O)NCC1=CC=C(OC(C(C2=CC=CC(O)=C2)=O)=C3C(C)C)C3=C1	5.758	4.22	65.09 ± 15.61	<4.00	<4.00	270.00 ± 76.23	101.00 ± 21.15
DM408/SY009	O=C(C(O)=O)NCC1=CC=C(OC(C(C2=CC=C(C)C=C2)=O)=C3C(C)C)C3=C1	5.601	4.652	100.67 ± 25.09	4.02 ± 0.01	<4.00	240.00 ± 51.68	125.00 ± 73.38
